# Supplementary material for: Estimating the density of deep eutectic solvents applying supervised machine learning techniques
Source: Sci Rep. 2022 Mar 23;12:4954. doi: 10.1038/s41598-022-08842-5 (PMC8943155; doi:10.1038/s41598-022-08842-5)
Supplement: Supplementary file 1 — Supplementary Information. [file 41598_2022_8842_MOESM1_ESM.xlsx]

## Sheet: Data
HBA	HBD	HBA:HBD	T(K)	Tc(K)	Pc(bar)	ω	Density (kg/m3)	LSSVR	ARD%	AARD%
Acetyl choline chloride	1,2,4-triazole	1;1	303.15	682.86	38.48	0.4819	1129.3	1120.56	0.773845	0.255595
Acetyl choline chloride	1,2,4-triazole	1;1	313.15	682.86	38.48	0.4819	1124.9	1121.49	0.303088
Acetyl choline chloride	1,2,4-triazole	1;1	323.15	682.86	38.48	0.4819	1119.3	1118.54	0.0676624
Acetyl choline chloride	1,2,4-triazole	1;1	333.15	682.86	38.48	0.4819	1113.3	1112.41	0.0801613
Acetyl choline chloride	1,2,4-triazole	1;1	343.15	682.86	38.48	0.4819	1108.1	1104.61	0.31481
Acetyl choline chloride	1,2,4-triazole	1;1	353.15	682.86	38.48	0.4819	1103.7	1096.89	0.616682
Acetyl choline chloride	1,2,4-triazole	1;1	363.15	682.86	38.48	0.4819	1100.2	1090.73	0.861132
Acetyl choline chloride	D-Fructose	1;1	293.15	844.6	25.637	1.3743	1266	1257.33	0.6847
Acetyl choline chloride	D-Fructose	1;1	298.15	844.6	25.637	1.3743	1263	1255.81	0.569128
Acetyl choline chloride	D-Fructose	1;1	303.15	844.6	25.637	1.3743	1260	1253.54	0.512851
Acetyl choline chloride	D-Fructose	1;1	308.15	844.6	25.637	1.3743	1257	1250.74	0.498044
Acetyl choline chloride	D-Fructose	1;1	313.15	844.6	25.637	1.3743	1254	1247.64	0.507409
Acetyl choline chloride	D-Fructose	1;1	318.15	844.6	25.637	1.3743	1250	1244.42	0.446432
Acetyl choline chloride	D-Fructose	1;1	323.15	844.6	25.637	1.3743	1247	1241.23	0.462942
Acetyl choline chloride	D-Fructose	1;1	328.15	844.6	25.637	1.3743	1244	1238.14	0.471006
Acetyl choline chloride	D-Fructose	1;1	333.15	844.6	25.637	1.3743	1240	1235.18	0.388625
Acetyl choline chloride	D-Fructose	1;1	338.15	844.6	25.637	1.3743	1237	1232.32	0.378704
Acetyl choline chloride	D-Fructose	1;1	343.15	844.6	25.637	1.3743	1233	1229.47	0.286218
Acetyl choline chloride	D-Fructose	1;1	348.15	844.6	25.637	1.3743	1229	1226.55	0.199167
Acetyl choline chloride	D-Fructose	1;1	353.15	844.6	25.637	1.3743	1226	1223.46	0.207119
Acetyl choline chloride	D-Glucose	1;1	293.15	839.54	25.931	1.3571	1266	1259.04	0.549489
Acetyl choline chloride	D-Glucose	1;1	298.15	839.54	25.931	1.3571	1263	1258.26	0.374931
Acetyl choline chloride	D-Glucose	1;1	303.15	839.54	25.931	1.3571	1260	1256.66	0.265021
Acetyl choline chloride	D-Glucose	1;1	308.15	839.54	25.931	1.3571	1257	1254.43	0.204182
Acetyl choline chloride	D-Glucose	1;1	313.15	839.54	25.931	1.3571	1253	1251.79	0.0969179
Acetyl choline chloride	D-Glucose	1;1	318.15	839.54	25.931	1.3571	1250	1248.9	0.0879838
Acetyl choline chloride	D-Glucose	1;1	323.15	839.54	25.931	1.3571	1247	1245.92	0.0863888
Acetyl choline chloride	D-Glucose	1;1	328.15	839.54	25.931	1.3571	1244	1242.95	0.084396
Acetyl choline chloride	D-Glucose	1;1	333.15	839.54	25.931	1.3571	1241	1240.03	0.0784422
Acetyl choline chloride	D-Glucose	1;1	338.15	839.54	25.931	1.3571	1238	1237.15	0.0689295
Acetyl choline chloride	D-Glucose	1;1	343.15	839.54	25.931	1.3571	1235	1234.27	0.0595038
Acetyl choline chloride	D-Glucose	1;1	348.15	839.54	25.931	1.3571	1232	1231.31	0.0559593
Acetyl choline chloride	D-Glucose	1;1	353.15	839.54	25.931	1.3571	1229	1228.2	0.0649523
Acetyl choline chloride	D-Mannose	1;1	293.15	846.26	23.489	1.4097	1275	1265.41	0.752357
Acetyl choline chloride	D-Mannose	1;1	298.15	846.26	23.489	1.4097	1272	1263.41	0.675037
Acetyl choline chloride	D-Mannose	1;1	303.15	846.26	23.489	1.4097	1269	1260.78	0.647598
Acetyl choline chloride	D-Mannose	1;1	308.15	846.26	23.489	1.4097	1266	1257.77	0.65006
Acetyl choline chloride	D-Mannose	1;1	313.15	846.26	23.489	1.4097	1262	1254.61	0.585892
Acetyl choline chloride	D-Mannose	1;1	318.15	846.26	23.489	1.4097	1259	1251.46	0.59863
Acetyl choline chloride	D-Mannose	1;1	323.15	846.26	23.489	1.4097	1256	1248.45	0.601439
Acetyl choline chloride	D-Mannose	1;1	328.15	846.26	23.489	1.4097	1253	1245.58	0.591951
Acetyl choline chloride	D-Mannose	1;1	333.15	846.26	23.489	1.4097	1250	1242.83	0.573387
Acetyl choline chloride	D-Mannose	1;1	338.15	846.26	23.489	1.4097	1247	1240.1	0.55345
Acetyl choline chloride	D-Mannose	1;1	343.15	846.26	23.489	1.4097	1244	1237.25	0.542649
Acetyl choline chloride	D-Mannose	1;1	348.15	846.26	23.489	1.4097	1241	1234.15	0.552327
Acetyl choline chloride	D-Mannose	1;1	353.15	846.26	23.489	1.4097	1238	1230.66	0.592698
Acetyl choline chloride	D-Ribose	1;1	293.15	790.74	25.834	1.2391	1258	1255.28	0.216327
Acetyl choline chloride	D-Ribose	1;1	298.15	790.74	25.834	1.2391	1255	1254.11	0.0707713
Acetyl choline chloride	D-Ribose	1;1	303.15	790.74	25.834	1.2391	1252	1252.01	0.000698235
Acetyl choline chloride	D-Ribose	1;1	308.15	790.74	25.834	1.2391	1249	1249.15	0.0116203
Acetyl choline chloride	D-Ribose	1;1	313.15	790.74	25.834	1.2391	1245	1245.72	0.0578515
Acetyl choline chloride	D-Ribose	1;1	318.15	790.74	25.834	1.2391	1242	1241.94	0.0046932
Acetyl choline chloride	D-Ribose	1;1	323.15	790.74	25.834	1.2391	1239	1238.01	0.0798703
Acetyl choline chloride	D-Ribose	1;1	328.15	790.74	25.834	1.2391	1235	1234.11	0.0723426
Acetyl choline chloride	D-Ribose	1;1	333.15	790.74	25.834	1.2391	1232	1230.38	0.131648
Acetyl choline chloride	D-Ribose	1;1	338.15	790.74	25.834	1.2391	1229	1226.93	0.168266
Acetyl choline chloride	D-Ribose	1;1	343.15	790.74	25.834	1.2391	1226	1223.83	0.177029
Acetyl choline chloride	D-Ribose	1;1	348.15	790.74	25.834	1.2391	1223	1221.09	0.15652
Acetyl choline chloride	D-Ribose	1;1	353.15	790.74	25.834	1.2391	1219	1218.67	0.0269172
Acetyl choline chloride	D-Xylose	1;1	293.15	782.87	27.631	1.2284	1257	1257	0.000150674
Acetyl choline chloride	D-Xylose	1;1	298.15	782.87	27.631	1.2284	1254	1255.6	0.127444
Acetyl choline chloride	D-Xylose	1;1	303.15	782.87	27.631	1.2284	1251	1253.26	0.180802
Acetyl choline chloride	D-Xylose	1;1	308.15	782.87	27.631	1.2284	1248	1250.2	0.176218
Acetyl choline chloride	D-Xylose	1;1	313.15	782.87	27.631	1.2284	1245	1246.64	0.132119
Acetyl choline chloride	D-Xylose	1;1	318.15	782.87	27.631	1.2284	1241	1242.84	0.148606
Acetyl choline chloride	D-Xylose	1;1	323.15	782.87	27.631	1.2284	1238	1239.03	0.083576
Acetyl choline chloride	D-Xylose	1;1	328.15	782.87	27.631	1.2284	1235	1235.43	0.0346496
Acetyl choline chloride	D-Xylose	1;1	333.15	782.87	27.631	1.2284	1232	1232.19	0.015728
Acetyl choline chloride	D-Xylose	1;1	338.15	782.87	27.631	1.2284	1229	1229.45	0.0364342
Acetyl choline chloride	D-Xylose	1;1	343.15	782.87	27.631	1.2284	1226	1227.24	0.101431
Acetyl choline chloride	D-Xylose	1;1	348.15	782.87	27.631	1.2284	1223	1225.57	0.210181
Acetyl choline chloride	D-Xylose	1;1	353.15	782.87	27.631	1.2284	1220	1224.36	0.357188
Acetyl choline chloride	Guaiacol	1;3	293.15	714.77	40.291	0.5138	1149.6	1146.52	0.26757
Acetyl choline chloride	Guaiacol	1;3	303.15	714.77	40.291	0.5138	1146.1	1140.93	0.451466
Acetyl choline chloride	Guaiacol	1;3	313.15	714.77	40.291	0.5138	1139.8	1135.2	0.40356
Acetyl choline chloride	Guaiacol	1;3	323.15	714.77	40.291	0.5138	1133.8	1131.39	0.212335
Acetyl choline chloride	Guaiacol	1;4	293.15	716.52	41.858	0.5089	1149.3	1152.99	0.321139
Acetyl choline chloride	Guaiacol	1;4	303.15	716.52	41.858	0.5089	1144.8	1145.79	0.0862401
Acetyl choline chloride	Guaiacol	1;4	313.15	716.52	41.858	0.5089	1138.1	1139.64	0.135642
Acetyl choline chloride	Guaiacol	1;4	323.15	716.52	41.858	0.5089	1131.7	1137.17	0.483206
Acetyl choline chloride	Guaiacol	1;5	293.15	717.76	42.959	0.5056	1152.7	1155.04	0.203301
Acetyl choline chloride	Guaiacol	1;5	303.15	717.76	42.959	0.5056	1148.1	1146.78	0.11498
Acetyl choline chloride	Guaiacol	1;5	313.15	717.76	42.959	0.5056	1142.5	1139.72	0.243691
Acetyl choline chloride	Guaiacol	1;5	323.15	717.76	42.959	0.5056	1135.1	1136.66	0.13757
Acetyl choline chloride	Imidazole	1;1.5	303.15	646.03	40.667	0.4497	1125.6	1112.31	1.18074
Acetyl choline chloride	Imidazole	1;1.5	313.15	646.03	40.667	0.4497	1120	1115.71	0.38325
Acetyl choline chloride	Imidazole	1;1.5	323.15	646.03	40.667	0.4497	1115.4	1115.71	0.02741
Acetyl choline chloride	Imidazole	1;1.5	333.15	646.03	40.667	0.4497	1109.2	1112.19	0.269946
Acetyl choline chloride	Imidazole	1;1.5	343.15	646.03	40.667	0.4497	1105.2	1106.36	0.105269
Acetyl choline chloride	Imidazole	1;1.5	353.15	646.03	40.667	0.4497	1100	1100.18	0.0161233
Acetyl choline chloride	Imidazole	1;1.5	363.15	646.03	40.667	0.4497	1095.5	1095.64	0.012684
Acetyl choline chloride	Imidazole	1;2	303.15	641.14	43.55	0.4345	1120.6	1121	0.03539
Acetyl choline chloride	Imidazole	1;2	313.15	641.14	43.55	0.4345	1114.1	1115.55	0.130209
Acetyl choline chloride	Imidazole	1;2	323.15	641.14	43.55	0.4345	1109.2	1109.31	0.0102668
Acetyl choline chloride	Imidazole	1;2	333.15	641.14	43.55	0.4345	1102.6	1102.84	0.02135
Acetyl choline chloride	Imidazole	1;2	343.15	641.14	43.55	0.4345	1098.7	1096.97	0.157729
Acetyl choline chloride	Imidazole	1;2	353.15	641.14	43.55	0.4345	1093.5	1092.66	0.076937
Acetyl choline chloride	Imidazole	1;2	363.15	641.14	43.55	0.4345	1089.5	1090.73	0.112685
Acetyl choline chloride	Imidazole	1;3	303.15	635.41	47.708	0.4154	1155.7	1154.72	0.0849953
Acetyl choline chloride	Imidazole	1;3	313.15	635.41	47.708	0.4154	1151.7	1150.46	0.107721
Acetyl choline chloride	Imidazole	1;3	323.15	635.41	47.708	0.4154	1145.6	1145.98	0.0331932
Acetyl choline chloride	Imidazole	1;3	333.15	635.41	47.708	0.4154	1142.1	1141.47	0.0551209
Acetyl choline chloride	Imidazole	1;3	343.15	635.41	47.708	0.4154	1138.4	1137.04	0.119363
Acetyl choline chloride	Imidazole	1;3	353.15	635.41	47.708	0.4154	1132.6	1132.86	0.022845
Acetyl choline chloride	Imidazole	1;3	363.15	635.41	47.708	0.4154	1128.5	1129.26	0.0672187
Acetyl choline chloride	Levulinic acid	1;1	293.15	718.54	31.228	0.6509	1144.4	1144.59	0.0165177
Acetyl choline chloride	Levulinic acid	1;1	298.15	718.54	31.228	0.6509	1140.6	1141.1	0.0438786
Acetyl choline chloride	Levulinic acid	1;1	303.15	718.54	31.228	0.6509	1136.9	1137.36	0.0408768
Acetyl choline chloride	Levulinic acid	1;1	308.15	718.54	31.228	0.6509	1133	1133.44	0.0388725
Acetyl choline chloride	Levulinic acid	1;1	313.15	718.54	31.228	0.6509	1129.4	1129.4	0.00010614
Acetyl choline chloride	Levulinic acid	1;1	318.15	718.54	31.228	0.6509	1125.6	1125.32	0.0244571
Acetyl choline chloride	Levulinic acid	1;1	323.15	718.54	31.228	0.6509	1121.8	1121.32	0.0430697
Acetyl choline chloride	Levulinic acid	1;1	328.15	718.54	31.228	0.6509	1117.9	1117.49	0.0369885
Acetyl choline chloride	Levulinic acid	1;1	333.15	718.54	31.228	0.6509	1114.4	1113.95	0.0399795
Acetyl choline chloride	Levulinic acid	1;1	338.15	718.54	31.228	0.6509	1110.7	1110.85	0.013119
Acetyl choline chloride	Levulinic acid	1;1	343.15	718.54	31.228	0.6509	1106.9	1108.28	0.124873
Acetyl choline chloride	Levulinic acid	1;3	303.15	731.12	35.6	0.6828	1136.9	1136.84	0.00497889
Acetyl choline chloride	Levulinic acid	1;3	313.15	731.12	35.6	0.6828	1129.4	1130.28	0.078008
Acetyl choline chloride	Levulinic acid	1;3	323.15	731.12	35.6	0.6828	1121.8	1122	0.0181579
Acetyl choline chloride	Levulinic acid	1;3	333.15	731.12	35.6	0.6828	1114.4	1113.08	0.118539
Allyl triphenylphosphonium bromide	Diethylene glycol	1;4	293.15	756.24	30.004	0.97	1201.1	1199.18	0.159847
Allyl triphenylphosphonium bromide	Diethylene glycol	1;4	298.15	756.24	30.004	0.97	1197.5	1196.7	0.0667009
Allyl triphenylphosphonium bromide	Diethylene glycol	1;4	303.15	756.24	30.004	0.97	1193.8	1193.62	0.0149824
Allyl triphenylphosphonium bromide	Diethylene glycol	1;4	308.15	756.24	30.004	0.97	1190.1	1190.05	0.0041314
Allyl triphenylphosphonium bromide	Diethylene glycol	1;4	313.15	756.24	30.004	0.97	1186.4	1186.12	0.0237002
Allyl triphenylphosphonium bromide	Diethylene glycol	1;4	318.15	756.24	30.004	0.97	1182.7	1181.96	0.0621653
Allyl triphenylphosphonium bromide	Diethylene glycol	1;4	323.15	756.24	30.004	0.97	1179	1177.73	0.107467
Allyl triphenylphosphonium bromide	Diethylene glycol	1;4	328.15	756.24	30.004	0.97	1175.4	1173.57	0.156066
Allyl triphenylphosphonium bromide	Diethylene glycol	1;4	333.15	756.24	30.004	0.97	1171.7	1169.6	0.179555
Allyl triphenylphosphonium bromide	Diethylene glycol	1;4	338.15	756.24	30.004	0.97	1167.9	1165.94	0.167564
Allyl triphenylphosphonium bromide	Diethylene glycol	1;4	343.15	756.24	30.004	0.97	1164.2	1162.7	0.128513
Allyl triphenylphosphonium bromide	Diethylene glycol	1;10	293.15	709.6	32.969	1.0068	1159.9	1157.77	0.183398
Allyl triphenylphosphonium bromide	Diethylene glycol	1;10	298.15	709.6	32.969	1.0068	1156.3	1155.24	0.091575
Allyl triphenylphosphonium bromide	Diethylene glycol	1;10	303.15	709.6	32.969	1.0068	1152.6	1152.26	0.0298421
Allyl triphenylphosphonium bromide	Diethylene glycol	1;10	308.15	709.6	32.969	1.0068	1149	1148.85	0.0130048
Allyl triphenylphosphonium bromide	Diethylene glycol	1;10	313.15	709.6	32.969	1.0068	1145.3	1145.09	0.0183251
Allyl triphenylphosphonium bromide	Diethylene glycol	1;10	318.15	709.6	32.969	1.0068	1141.7	1141.07	0.0547765
Allyl triphenylphosphonium bromide	Diethylene glycol	1;10	323.15	709.6	32.969	1.0068	1138	1136.94	0.0933995
Allyl triphenylphosphonium bromide	Diethylene glycol	1;10	328.15	709.6	32.969	1.0068	1134.4	1132.84	0.13767
Allyl triphenylphosphonium bromide	Diethylene glycol	1;10	333.15	709.6	32.969	1.0068	1130.7	1128.96	0.154171
Allyl triphenylphosphonium bromide	Diethylene glycol	1;10	338.15	709.6	32.969	1.0068	1127	1125.48	0.135187
Allyl triphenylphosphonium bromide	Diethylene glycol	1;10	343.15	709.6	32.969	1.0068	1123.3	1122.57	0.0648883
Allyl triphenylphosphonium bromide	Diethylene glycol	1;16	293.15	696.23	34.033	1.0176	1146.3	1146.5	0.0170202
Allyl triphenylphosphonium bromide	Diethylene glycol	1;16	298.15	696.23	34.033	1.0176	1142.7	1143.43	0.0642216
Allyl triphenylphosphonium bromide	Diethylene glycol	1;16	303.15	696.23	34.033	1.0176	1139.1	1140	0.0788239
Allyl triphenylphosphonium bromide	Diethylene glycol	1;16	308.15	696.23	34.033	1.0176	1135.5	1136.25	0.0657926
Allyl triphenylphosphonium bromide	Diethylene glycol	1;16	313.15	696.23	34.033	1.0176	1131.9	1132.27	0.0329448
Allyl triphenylphosphonium bromide	Diethylene glycol	1;16	318.15	696.23	34.033	1.0176	1128.2	1128.2	0.000225036
Allyl triphenylphosphonium bromide	Diethylene glycol	1;16	323.15	696.23	34.033	1.0176	1124.6	1124.17	0.0383196
Allyl triphenylphosphonium bromide	Diethylene glycol	1;16	328.15	696.23	34.033	1.0176	1121	1120.35	0.0576045
Allyl triphenylphosphonium bromide	Diethylene glycol	1;16	333.15	696.23	34.033	1.0176	1117.3	1116.93	0.0333993
Allyl triphenylphosphonium bromide	Diethylene glycol	1;16	338.15	696.23	34.033	1.0176	1113.6	1114.05	0.0408288
Allyl triphenylphosphonium bromide	Diethylene glycol	1;16	343.15	696.23	34.033	1.0176	1109.9	1111.89	0.178927
Allyl triphenylphosphonium bromide	Triethylene glycol	1;4	293.15	817.24	25.162	1.0247	1190.8	1190.27	0.0445431
Allyl triphenylphosphonium bromide	Triethylene glycol	1;4	298.15	817.24	25.162	1.0247	1187.1	1187.79	0.0583683
Allyl triphenylphosphonium bromide	Triethylene glycol	1;4	303.15	817.24	25.162	1.0247	1183.4	1184.7	0.109767
Allyl triphenylphosphonium bromide	Triethylene glycol	1;4	308.15	817.24	25.162	1.0247	1179.7	1181.11	0.119632
Allyl triphenylphosphonium bromide	Triethylene glycol	1;4	313.15	817.24	25.162	1.0247	1176.1	1177.18	0.0915946
Allyl triphenylphosphonium bromide	Triethylene glycol	1;4	318.15	817.24	25.162	1.0247	1172.4	1173.06	0.0561904
Allyl triphenylphosphonium bromide	Triethylene glycol	1;4	323.15	817.24	25.162	1.0247	1168.7	1168.92	0.0189956
Allyl triphenylphosphonium bromide	Triethylene glycol	1;4	328.15	817.24	25.162	1.0247	1165	1164.93	0.00628357
Allyl triphenylphosphonium bromide	Triethylene glycol	1;4	333.15	817.24	25.162	1.0247	1161.3	1161.22	0.00712974
Allyl triphenylphosphonium bromide	Triethylene glycol	1;4	338.15	817.24	25.162	1.0247	1157.6	1157.91	0.027069
Allyl triphenylphosphonium bromide	Triethylene glycol	1;4	343.15	817.24	25.162	1.0247	1153.9	1155.11	0.10447
Allyl triphenylphosphonium bromide	Triethylene glycol	1;10	293.15	776.85	26.338	1.0689	1159.2	1155.94	0.280984
Allyl triphenylphosphonium bromide	Triethylene glycol	1;10	298.15	776.85	26.338	1.0689	1155.5	1153.14	0.204346
Allyl triphenylphosphonium bromide	Triethylene glycol	1;10	303.15	776.85	26.338	1.0689	1151.7	1149.89	0.157317
Allyl triphenylphosphonium bromide	Triethylene glycol	1;10	308.15	776.85	26.338	1.0689	1148	1146.23	0.153779
Allyl triphenylphosphonium bromide	Triethylene glycol	1;10	313.15	776.85	26.338	1.0689	1144.2	1142.25	0.170019
Allyl triphenylphosphonium bromide	Triethylene glycol	1;10	318.15	776.85	26.338	1.0689	1140.5	1138.06	0.21396
Allyl triphenylphosphonium bromide	Triethylene glycol	1;10	323.15	776.85	26.338	1.0689	1136.7	1133.8	0.255558
Allyl triphenylphosphonium bromide	Triethylene glycol	1;10	328.15	776.85	26.338	1.0689	1133	1129.63	0.297167
Allyl triphenylphosphonium bromide	Triethylene glycol	1;10	333.15	776.85	26.338	1.0689	1129.2	1125.76	0.3043
Allyl triphenylphosphonium bromide	Triethylene glycol	1;10	338.15	776.85	26.338	1.0689	1125.5	1122.38	0.277136
Allyl triphenylphosphonium bromide	Triethylene glycol	1;10	343.15	776.85	26.338	1.0689	1121.7	1119.66	0.181422
Allyl triphenylphosphonium bromide	Triethylene glycol	1;16	293.15	765.16	26.734	1.0819	1146.2	1149.67	0.302455
Allyl triphenylphosphonium bromide	Triethylene glycol	1;16	298.15	765.16	26.734	1.0819	1142.5	1145.91	0.298501
Allyl triphenylphosphonium bromide	Triethylene glycol	1;16	303.15	765.16	26.734	1.0819	1138.8	1141.87	0.269825
Allyl triphenylphosphonium bromide	Triethylene glycol	1;16	308.15	765.16	26.734	1.0819	1135	1137.66	0.234551
Allyl triphenylphosphonium bromide	Triethylene glycol	1;16	313.15	765.16	26.734	1.0819	1131.3	1133.41	0.186699
Allyl triphenylphosphonium bromide	Triethylene glycol	1;16	318.15	765.16	26.734	1.0819	1127.5	1129.28	0.157757
Allyl triphenylphosphonium bromide	Triethylene glycol	1;16	323.15	765.16	26.734	1.0819	1123.7	1125.43	0.154335
Allyl triphenylphosphonium bromide	Triethylene glycol	1;16	328.15	765.16	26.734	1.0819	1119.9	1122.06	0.192718
Allyl triphenylphosphonium bromide	Triethylene glycol	1;16	333.15	765.16	26.734	1.0819	1116.1	1119.33	0.28897
Allyl triphenylphosphonium bromide	Triethylene glycol	1;16	338.15	765.16	26.734	1.0819	1112.2	1117.39	0.46671
Allyl triphenylphosphonium bromide	Triethylene glycol	1;16	343.15	765.16	26.734	1.0819	1108.4	1116.38	0.719715
Benzyl tripropyl ammonium Chloride	Ethylene Glycol	1;3	293.15	644.1	33.781	0.9375	1063.6	1059.6	0.376446
Benzyl tripropyl ammonium Chloride	Ethylene Glycol	1;3	298.15	644.1	33.781	0.9375	1060.6	1056.4	0.396377
Benzyl tripropyl ammonium Chloride	Ethylene Glycol	1;3	303.15	644.1	33.781	0.9375	1057.5	1053.1	0.415829
Benzyl tripropyl ammonium Chloride	Ethylene Glycol	1;3	308.15	644.1	33.781	0.9375	1054.4	1049.73	0.44323
Benzyl tripropyl ammonium Chloride	Ethylene Glycol	1;3	313.15	644.1	33.781	0.9375	1051.4	1046.34	0.481459
Benzyl tripropyl ammonium Chloride	Ethylene Glycol	1;3	318.15	644.1	33.781	0.9375	1048.3	1043.06	0.499479
Benzyl tripropyl ammonium Chloride	Ethylene Glycol	1;3	323.15	644.1	33.781	0.9375	1045.2	1040.08	0.489915
Benzyl tripropyl ammonium Chloride	Ethylene Glycol	1;3	328.15	644.1	33.781	0.9375	1042.1	1037.59	0.432765
Benzyl tripropyl ammonium Chloride	Ethylene Glycol	1;3	333.15	644.1	33.781	0.9375	1039	1035.81	0.306809
Benzyl tripropyl ammonium Chloride	Ethylene Glycol	1;3	338.15	644.1	33.781	0.9375	1036	1034.95	0.101418
Benzyl tripropyl ammonium Chloride	Ethylene Glycol	1;3	343.15	644.1	33.781	0.9375	1032.9	1035.17	0.219878
Benzyl tripropyl ammonium Chloride	Glycerol	1;3	293.15	735.27	27.577	1.2862	1133	1147.36	1.26758
Benzyl tripropyl ammonium Chloride	Glycerol	1;3	298.15	735.27	27.577	1.2862	1130	1142.01	1.06243
Benzyl tripropyl ammonium Chloride	Glycerol	1;3	303.15	735.27	27.577	1.2862	1126.9	1136.85	0.882944
Benzyl tripropyl ammonium Chloride	Glycerol	1;3	308.15	735.27	27.577	1.2862	1123.8	1132.07	0.736237
Benzyl tripropyl ammonium Chloride	Glycerol	1;3	313.15	735.27	27.577	1.2862	1120.6	1127.83	0.645397
Benzyl tripropyl ammonium Chloride	Glycerol	1;3	318.15	735.27	27.577	1.2862	1117.5	1124.25	0.604183
Benzyl tripropyl ammonium Chloride	Glycerol	1;3	323.15	735.27	27.577	1.2862	1114.5	1121.43	0.62161
Benzyl tripropyl ammonium Chloride	Glycerol	1;3	328.15	735.27	27.577	1.2862	1111.4	1119.43	0.722134
Benzyl tripropyl ammonium Chloride	Glycerol	1;3	333.15	735.27	27.577	1.2862	1108.3	1118.28	0.900618
Benzyl tripropyl ammonium Chloride	Glycerol	1;3	338.15	735.27	27.577	1.2862	1105.2	1118	1.15846
Benzyl tripropyl ammonium Chloride	Glycerol	1;3	343.15	735.27	27.577	1.2862	1102.2	1118.57	1.48546
Benzyl tripropyl ammonium Chloride	Lactic Acid	1;3	293.15	721.27	33.151	0.9166	1120.6	1125.91	0.473432
Benzyl tripropyl ammonium Chloride	Lactic Acid	1;3	298.15	721.27	33.151	0.9166	1117.1	1121.24	0.370758
Benzyl tripropyl ammonium Chloride	Lactic Acid	1;3	303.15	721.27	33.151	0.9166	1113.5	1116.52	0.271565
Benzyl tripropyl ammonium Chloride	Lactic Acid	1;3	308.15	721.27	33.151	0.9166	1109.9	1111.88	0.178745
Benzyl tripropyl ammonium Chloride	Lactic Acid	1;3	313.15	721.27	33.151	0.9166	1106.4	1107.47	0.0969571
Benzyl tripropyl ammonium Chloride	Lactic Acid	1;3	318.15	721.27	33.151	0.9166	1102.7	1103.46	0.0684803
Benzyl tripropyl ammonium Chloride	Lactic Acid	1;3	323.15	721.27	33.151	0.9166	1099.2	1100	0.0729466
Benzyl tripropyl ammonium Chloride	Lactic Acid	1;3	328.15	721.27	33.151	0.9166	1095.7	1097.28	0.144142
Benzyl tripropyl ammonium Chloride	Lactic Acid	1;3	333.15	721.27	33.151	0.9166	1092.1	1095.44	0.305648
Benzyl tripropyl ammonium Chloride	Lactic Acid	1;3	338.15	721.27	33.151	0.9166	1088.5	1094.6	0.560291
Benzyl tripropyl ammonium Chloride	Lactic Acid	1;3	343.15	721.27	33.151	0.9166	1085	1094.84	0.907055
Benzyl tripropyl ammonium Chloride	Oxalic acid	1;1	293.15	774.01	27.293	0.8586	1263	1257.62	0.426179
Benzyl tripropyl ammonium Chloride	Oxalic acid	1;1	298.15	774.01	27.293	0.8586	1259	1257.19	0.144152
Benzyl tripropyl ammonium Chloride	Oxalic acid	1;1	303.15	774.01	27.293	0.8586	1255	1255.69	0.0550269
Benzyl tripropyl ammonium Chloride	Oxalic acid	1;1	308.15	774.01	27.293	0.8586	1252	1253.3	0.103588
Benzyl tripropyl ammonium Chloride	Oxalic acid	1;1	313.15	774.01	27.293	0.8586	1248	1250.19	0.175757
Benzyl tripropyl ammonium Chloride	Oxalic acid	1;1	318.15	774.01	27.293	0.8586	1245	1246.58	0.126667
Benzyl tripropyl ammonium Chloride	Oxalic acid	1;1	323.15	774.01	27.293	0.8586	1241	1242.63	0.131683
Benzyl tripropyl ammonium Chloride	Oxalic acid	1;1	328.15	774.01	27.293	0.8586	1238	1238.53	0.0425042
Benzyl tripropyl ammonium Chloride	Oxalic acid	1;1	333.15	774.01	27.293	0.8586	1234	1234.38	0.0306529
Benzyl tripropyl ammonium Chloride	Oxalic acid	1;1	338.15	774.01	27.293	0.8586	1231	1230.27	0.0589594
Benzyl tripropyl ammonium Chloride	Oxalic acid	1;1	343.15	774.01	27.293	0.8586	1228	1226.26	0.141952
Benzyl tripropyl ammonium Chloride	Oxalic acid	1;1	348.15	774.01	27.293	0.8586	1224	1222.33	0.136197
Benzyl tripropyl ammonium Chloride	Phenol	1;3	293.15	701.16	37.822	0.5152	1060.3	1067.16	0.647298
Benzyl tripropyl ammonium Chloride	Phenol	1;3	298.15	701.16	37.822	0.5152	1057	1063.02	0.569123
Benzyl tripropyl ammonium Chloride	Phenol	1;3	303.15	701.16	37.822	0.5152	1053.7	1058.71	0.475804
Benzyl tripropyl ammonium Chloride	Phenol	1;3	308.15	701.16	37.822	0.5152	1050.5	1054.32	0.363319
Benzyl tripropyl ammonium Chloride	Phenol	1;3	313.15	701.16	37.822	0.5152	1047.2	1049.93	0.261088
Benzyl tripropyl ammonium Chloride	Phenol	1;3	318.15	701.16	37.822	0.5152	1043.9	1045.71	0.173845
Benzyl tripropyl ammonium Chloride	Phenol	1;3	323.15	701.16	37.822	0.5152	1040.6	1041.83	0.118355
Benzyl tripropyl ammonium Chloride	Phenol	1;3	328.15	701.16	37.822	0.5152	1037.4	1038.46	0.102418
Benzyl tripropyl ammonium Chloride	Phenol	1;3	333.15	701.16	37.822	0.5152	1034.1	1035.77	0.161554
Benzyl tripropyl ammonium Chloride	Phenol	1;3	338.15	701.16	37.822	0.5152	1030.9	1033.89	0.289831
Benzyl tripropyl ammonium Chloride	Phenol	1;3	343.15	701.16	37.822	0.5152	1027.6	1032.9	0.516068
Betaine	Lactic acid	1;2	298.15	668.5	44.088	0.7863	1201.4	1201.66	0.0215781
Betaine	Lactic acid	1;2	303.15	668.5	44.088	0.7863	1197.9	1198.3	0.0337684
Betaine	Lactic acid	1;2	308.15	668.5	44.088	0.7863	1194.4	1194.62	0.018485
Betaine	Lactic acid	1;2	313.15	668.5	44.088	0.7863	1190.9	1190.78	0.0101233
Betaine	Lactic acid	1;2	318.15	668.5	44.088	0.7863	1187.4	1186.93	0.0394771
Betaine	Lactic acid	1;2	323.15	668.5	44.088	0.7863	1183.9	1183.19	0.0596439
Betaine	Lactic acid	1;2	328.15	668.5	44.088	0.7863	1180.4	1179.64	0.0639989
Betaine	Lactic acid	1;2	333.15	668.5	44.088	0.7863	1176.9	1176.32	0.0493934
Betaine	Lactic acid	1;2	338.15	668.5	44.088	0.7863	1173.4	1173.21	0.0158283
Betaine	Lactic acid	1;2	343.15	668.5	44.088	0.7863	1169.9	1170.3	0.0342911
Betaine	Lactic acid	1;5	293.15	683.07	47.23	0.8755	1208.9	1208.08	0.0680317
Betaine	Lactic acid	1;5	298.15	683.07	47.23	0.8755	1205.1	1205.13	0.00271652
Betaine	Lactic acid	1;5	303.15	683.07	47.23	0.8755	1201.2	1201.62	0.0353385
Betaine	Lactic acid	1;5	308.15	683.07	47.23	0.8755	1197.2	1197.72	0.0435209
Betaine	Lactic acid	1;5	313.15	683.07	47.23	0.8755	1193.3	1193.59	0.0242488
Betaine	Lactic acid	1;5	318.15	683.07	47.23	0.8755	1189.4	1189.38	0.00153118
Betaine	Lactic acid	1;5	323.15	683.07	47.23	0.8755	1185.4	1185.23	0.0147069
Betaine	Lactic acid	1;5	328.15	683.07	47.23	0.8755	1181.5	1181.22	0.0239277
Betaine	Lactic acid	1;5	333.15	683.07	47.23	0.8755	1177.5	1177.42	0.00675728
Betaine	Lactic acid	1;5	338.15	683.07	47.23	0.8755	1173.5	1173.87	0.0314473
Betaine	Lactic acid	1;5	343.15	683.07	47.23	0.8755	1169.6	1170.57	0.0832151
Betaine	Levulinic acid	1;2	293.15	701.24	38.938	0.6195	1161.9	1160.98	0.0793231
Betaine	Levulinic acid	1;2	298.15	701.24	38.938	0.6195	1158.3	1158.25	0.00461497
Betaine	Levulinic acid	1;2	303.15	701.24	38.938	0.6195	1154.7	1155	0.0259329
Betaine	Levulinic acid	1;2	308.15	701.24	38.938	0.6195	1151.2	1151.38	0.0153582
Betaine	Levulinic acid	1;2	313.15	701.24	38.938	0.6195	1147.6	1147.54	0.00533919
Betaine	Levulinic acid	1;2	318.15	701.24	38.938	0.6195	1144.1	1143.65	0.0396892
Betaine	Levulinic acid	1;2	323.15	701.24	38.938	0.6195	1140.6	1139.84	0.066646
Betaine	Levulinic acid	1;2	328.15	701.24	38.938	0.6195	1137.1	1136.23	0.0768458
Betaine	Levulinic acid	1;2	333.15	701.24	38.938	0.6195	1133.6	1132.86	0.0648795
Betaine	Levulinic acid	1;2	338.15	701.24	38.938	0.6195	1130.1	1129.77	0.0295609
Betaine	Levulinic acid	1;2	343.15	701.24	38.938	0.6195	1126.6	1126.9	0.0265555
benzyldimethyl(2-hydroxyethyl) ammonium chloride	D-Fructose	1;1	293.15	906.55	22.857	1.5331	1242	1242.26	0.0208123
benzyldimethyl(2-hydroxyethyl) ammonium chloride	D-Fructose	1;1	298.15	906.55	22.857	1.5331	1239	1239.95	0.0768287
benzyldimethyl(2-hydroxyethyl) ammonium chloride	D-Fructose	1;1	303.15	906.55	22.857	1.5331	1236	1237.06	0.08541
benzyldimethyl(2-hydroxyethyl) ammonium chloride	D-Fructose	1;1	308.15	906.55	22.857	1.5331	1233	1233.78	0.0636439
benzyldimethyl(2-hydroxyethyl) ammonium chloride	D-Fructose	1;1	313.15	906.55	22.857	1.5331	1230	1230.34	0.0274331
benzyldimethyl(2-hydroxyethyl) ammonium chloride	D-Fructose	1;1	318.15	906.55	22.857	1.5331	1227	1226.88	0.0100502
benzyldimethyl(2-hydroxyethyl) ammonium chloride	D-Fructose	1;1	323.15	906.55	22.857	1.5331	1224	1223.52	0.0394719
benzyldimethyl(2-hydroxyethyl) ammonium chloride	D-Fructose	1;1	328.15	906.55	22.857	1.5331	1220	1220.32	0.0260488
benzyldimethyl(2-hydroxyethyl) ammonium chloride	D-Fructose	1;1	333.15	906.55	22.857	1.5331	1217	1217.29	0.0235291
benzyldimethyl(2-hydroxyethyl) ammonium chloride	D-Fructose	1;1	338.15	906.55	22.857	1.5331	1214	1214.38	0.031701
benzyldimethyl(2-hydroxyethyl) ammonium chloride	D-Fructose	1;1	343.15	906.55	22.857	1.5331	1210	1211.54	0.127658
benzyldimethyl(2-hydroxyethyl) ammonium chloride	D-Fructose	1;1	348.15	906.55	22.857	1.5331	1207	1208.68	0.139405
benzyldimethyl(2-hydroxyethyl) ammonium chloride	D-Fructose	1;1	353.15	906.55	22.857	1.5331	1203	1205.72	0.225909
benzyldimethyl(2-hydroxyethyl) ammonium chloride	D-Glucose	1;1	293.15	901.37	23.127	1.5158	1255	1253.29	0.136315
benzyldimethyl(2-hydroxyethyl) ammonium chloride	D-Glucose	1;1	298.15	901.37	23.127	1.5158	1252	1251.81	0.0149397
benzyldimethyl(2-hydroxyethyl) ammonium chloride	D-Glucose	1;1	303.15	901.37	23.127	1.5158	1250	1249.68	0.0257367
benzyldimethyl(2-hydroxyethyl) ammonium chloride	D-Glucose	1;1	308.15	901.37	23.127	1.5158	1247	1247.08	0.00622033
benzyldimethyl(2-hydroxyethyl) ammonium chloride	D-Glucose	1;1	313.15	901.37	23.127	1.5158	1244	1244.19	0.0150142
benzyldimethyl(2-hydroxyethyl) ammonium chloride	D-Glucose	1;1	318.15	901.37	23.127	1.5158	1241	1241.15	0.0119151
benzyldimethyl(2-hydroxyethyl) ammonium chloride	D-Glucose	1;1	323.15	901.37	23.127	1.5158	1238	1238.06	0.00458992
benzyldimethyl(2-hydroxyethyl) ammonium chloride	D-Glucose	1;1	328.15	901.37	23.127	1.5158	1235	1234.96	0.00332132
benzyldimethyl(2-hydroxyethyl) ammonium chloride	D-Glucose	1;1	333.15	901.37	23.127	1.5158	1232	1231.85	0.0120261
benzyldimethyl(2-hydroxyethyl) ammonium chloride	D-Glucose	1;1	338.15	901.37	23.127	1.5158	1229	1228.69	0.0248567
benzyldimethyl(2-hydroxyethyl) ammonium chloride	D-Glucose	1;1	343.15	901.37	23.127	1.5158	1226	1225.42	0.0471438
benzyldimethyl(2-hydroxyethyl) ammonium chloride	D-Glucose	1;1	348.15	901.37	23.127	1.5158	1223	1221.96	0.0848782
benzyldimethyl(2-hydroxyethyl) ammonium chloride	D-Glucose	1;1	353.15	901.37	23.127	1.5158	1220	1218.25	0.143374
benzyldimethyl(2-hydroxyethyl) ammonium chloride	D-Mannose	1;1	293.15	908.27	21.009	1.5684	1262	1260.09	0.151577
benzyldimethyl(2-hydroxyethyl) ammonium chloride	D-Mannose	1;1	298.15	908.27	21.009	1.5684	1260	1259.1	0.0712729
benzyldimethyl(2-hydroxyethyl) ammonium chloride	D-Mannose	1;1	303.15	908.27	21.009	1.5684	1257	1257.36	0.0290218
benzyldimethyl(2-hydroxyethyl) ammonium chloride	D-Mannose	1;1	308.15	908.27	21.009	1.5684	1255	1255.06	0.00474247
benzyldimethyl(2-hydroxyethyl) ammonium chloride	D-Mannose	1;1	313.15	908.27	21.009	1.5684	1252	1252.36	0.0287999
benzyldimethyl(2-hydroxyethyl) ammonium chloride	D-Mannose	1;1	318.15	908.27	21.009	1.5684	1249	1249.42	0.0332287
benzyldimethyl(2-hydroxyethyl) ammonium chloride	D-Mannose	1;1	323.15	908.27	21.009	1.5684	1246	1246.33	0.0264486
benzyldimethyl(2-hydroxyethyl) ammonium chloride	D-Mannose	1;1	328.15	908.27	21.009	1.5684	1243	1243.16	0.0132005
benzyldimethyl(2-hydroxyethyl) ammonium chloride	D-Mannose	1;1	333.15	908.27	21.009	1.5684	1240	1239.93	0.00543756
benzyldimethyl(2-hydroxyethyl) ammonium chloride	D-Mannose	1;1	338.15	908.27	21.009	1.5684	1237	1236.61	0.0315045
benzyldimethyl(2-hydroxyethyl) ammonium chloride	D-Mannose	1;1	343.15	908.27	21.009	1.5684	1234	1233.15	0.0691926
benzyldimethyl(2-hydroxyethyl) ammonium chloride	D-Mannose	1;1	348.15	908.27	21.009	1.5684	1231	1229.48	0.123636
benzyldimethyl(2-hydroxyethyl) ammonium chloride	D-Mannose	1;1	353.15	908.27	21.009	1.5684	1228	1225.55	0.199649
benzyldimethyl(2-hydroxyethyl) ammonium chloride	D-Ribose	1;1	293.15	851.41	23.211	1.3978	1246	1248.08	0.166765
benzyldimethyl(2-hydroxyethyl) ammonium chloride	D-Ribose	1;1	298.15	851.41	23.211	1.3978	1243	1245.37	0.190922
benzyldimethyl(2-hydroxyethyl) ammonium chloride	D-Ribose	1;1	303.15	851.41	23.211	1.3978	1240	1242.16	0.174285
benzyldimethyl(2-hydroxyethyl) ammonium chloride	D-Ribose	1;1	308.15	851.41	23.211	1.3978	1237	1238.7	0.137611
benzyldimethyl(2-hydroxyethyl) ammonium chloride	D-Ribose	1;1	313.15	851.41	23.211	1.3978	1234	1235.22	0.0991833
benzyldimethyl(2-hydroxyethyl) ammonium chloride	D-Ribose	1;1	318.15	851.41	23.211	1.3978	1231	1231.9	0.0728977
benzyldimethyl(2-hydroxyethyl) ammonium chloride	D-Ribose	1;1	323.15	851.41	23.211	1.3978	1228	1228.82	0.0669981
benzyldimethyl(2-hydroxyethyl) ammonium chloride	D-Ribose	1;1	328.15	851.41	23.211	1.3978	1224	1226.02	0.165399
benzyldimethyl(2-hydroxyethyl) ammonium chloride	D-Ribose	1;1	333.15	851.41	23.211	1.3978	1221	1223.46	0.201251
benzyldimethyl(2-hydroxyethyl) ammonium chloride	D-Ribose	1;1	338.15	851.41	23.211	1.3978	1218	1221.02	0.248027
benzyldimethyl(2-hydroxyethyl) ammonium chloride	D-Ribose	1;1	343.15	851.41	23.211	1.3978	1215	1218.58	0.294827
benzyldimethyl(2-hydroxyethyl) ammonium chloride	D-Ribose	1;1	348.15	851.41	23.211	1.3978	1212	1216	0.329923
benzyldimethyl(2-hydroxyethyl) ammonium chloride	D-Ribose	1;1	353.15	851.41	23.211	1.3978	1209	1213.14	0.342712
benzyldimethyl(2-hydroxyethyl) ammonium chloride	D-Xylose	1;1	293.15	843.35	24.724	1.3871	1227	1240.54	1.10371
benzyldimethyl(2-hydroxyethyl) ammonium chloride	D-Xylose	1;1	298.15	843.35	24.724	1.3871	1224	1236.99	1.06139
benzyldimethyl(2-hydroxyethyl) ammonium chloride	D-Xylose	1;1	303.15	843.35	24.724	1.3871	1221	1232.93	0.977092
benzyldimethyl(2-hydroxyethyl) ammonium chloride	D-Xylose	1;1	308.15	843.35	24.724	1.3871	1218	1228.66	0.875283
benzyldimethyl(2-hydroxyethyl) ammonium chloride	D-Xylose	1;1	313.15	843.35	24.724	1.3871	1215	1224.46	0.778506
benzyldimethyl(2-hydroxyethyl) ammonium chloride	D-Xylose	1;1	318.15	843.35	24.724	1.3871	1212	1220.55	0.705181
benzyldimethyl(2-hydroxyethyl) ammonium chloride	D-Xylose	1;1	323.15	843.35	24.724	1.3871	1209	1217.08	0.667957
benzyldimethyl(2-hydroxyethyl) ammonium chloride	D-Xylose	1;1	328.15	843.35	24.724	1.3871	1207	1214.11	0.589439
benzyldimethyl(2-hydroxyethyl) ammonium chloride	D-Xylose	1;1	333.15	843.35	24.724	1.3871	1204	1211.65	0.635577
benzyldimethyl(2-hydroxyethyl) ammonium chloride	D-Xylose	1;1	338.15	843.35	24.724	1.3871	1201	1209.61	0.716743
benzyldimethyl(2-hydroxyethyl) ammonium chloride	D-Xylose	1;1	343.15	843.35	24.724	1.3871	1198	1207.85	0.822174
benzyldimethyl(2-hydroxyethyl) ammonium chloride	D-Xylose	1;1	348.15	843.35	24.724	1.3871	1195	1206.22	0.938667
benzyldimethyl(2-hydroxyethyl) ammonium chloride	D-Xylose	1;1	353.15	843.35	24.724	1.3871	1192	1204.55	1.0526
Choline chloride	1,2-propanediol	1;3	293.15	620.93	38.436	0.929	1066.6	1070.49	0.364942
Choline chloride	1,2-propanediol	1;3	303.15	620.93	38.436	0.929	1059.9	1066.22	0.596698
Choline chloride	1,2-propanediol	1;3	313.15	620.93	38.436	0.929	1053.3	1062.76	0.898546
Choline chloride	1,2-propanediol	1;3	323.15	620.93	38.436	0.929	1046.7	1059.86	1.25724
Choline chloride	1,2-propanediol	1;4	293.15	621.24	39.62	0.9402	1066.3	1070.79	0.421106
Choline chloride	1,2-propanediol	1;4	303.15	621.24	39.62	0.9402	1060.2	1064.67	0.421568
Choline chloride	1,2-propanediol	1;4	313.15	621.24	39.62	0.9402	1054.1	1059.92	0.552312
Choline chloride	1,2-propanediol	1;4	323.15	621.24	39.62	0.9402	1048	1056.4	0.801862
Choline chloride	1,4-butanediol	1;3	293.15	637.97	33.672	0.9505	1052.4	1061.21	0.837267
Choline chloride	1,4-butanediol	1;3	303.15	637.97	33.672	0.9505	1049	1056.46	0.711113
Choline chloride	1,4-butanediol	1;3	313.15	637.97	33.672	0.9505	1043.2	1051.44	0.789929
Choline chloride	1,4-butanediol	1;3	323.15	637.97	33.672	0.9505	1038.4	1046.5	0.780391
Choline chloride	1,4-butanediol	1;4	293.15	639.21	34.288	0.9631	1044.5	1044.4	0.00920515
Choline chloride	1,4-butanediol	1;4	303.15	639.21	34.288	0.9631	1041.1	1038.85	0.216271
Choline chloride	1,4-butanediol	1;4	313.15	639.21	34.288	0.9631	1035.4	1033.97	0.137652
Choline chloride	1,4-butanediol	1;4	323.15	639.21	34.288	0.9631	1030.6	1030.08	0.0503039
Choline chloride	1,4-butanediol	1;4	303.15	639.21	34.288	0.9631	1041	1038.85	0.206686
Choline chloride	2,3-butanediol	1;3	293.15	640.23	34.358	0.9293	1046.8	1050.52	0.355163
Choline chloride	2,3-butanediol	1;3	303.15	640.23	34.358	0.9293	1039	1044.6	0.538694
Choline chloride	2,3-butanediol	1;3	313.15	640.23	34.358	0.9293	1035.7	1038.92	0.311049
Choline chloride	2,3-butanediol	1;3	323.15	640.23	34.358	0.9293	1030	1034.08	0.396246
Choline chloride	2,3-butanediol	1;4	293.15	641.64	35.04	0.9405	1035	1036.25	0.120308
Choline chloride	2,3-butanediol	1;4	303.15	641.64	35.04	0.9405	1030.9	1029.37	0.148645
Choline chloride	2,3-butanediol	1;4	313.15	641.64	35.04	0.9405	1026.5	1023.71	0.272043
Choline chloride	2,3-butanediol	1;4	323.15	641.64	35.04	0.9405	1019.7	1019.86	0.0152687
Choline chloride	Acetamide	1;2	303.15	602.18	45.73	0.5419	1085.2	1088.85	0.336723
Choline chloride	Citric acid	1;1	296.15	835.65	29.364	1.231	1300	1315.54	1.19538
Choline chloride	Citric acid	1;1	303.15	835.65	29.364	1.231	1331.3	1325.01	0.47261
Choline chloride	D-Fructose	1;1	298.15	806.24	26.725	1.4613	1337	1304.53	2.42823
Choline chloride	D-Fructose	1;1	308.15	806.24	26.725	1.4613	1331.6	1314.42	1.29024
Choline chloride	D-Fructose	1;1	318.15	806.24	26.725	1.4613	1326.2	1319.88	0.476567
Choline chloride	D-Fructose	1;1	328.15	806.24	26.725	1.4613	1320.7	1320.98	0.0212928
Choline chloride	D-Fructose	1;1	338.15	806.24	26.725	1.4613	1315.2	1317.95	0.208914
Choline chloride	D-Fructose	1;1	348.15	806.24	26.725	1.4613	1309.3	1311	0.130142
Choline chloride	D-Fructose	1;1	358.15	806.24	26.725	1.4613	1303.1	1300.36	0.210458
Choline chloride	D-Fructose	1.5;1	298.15	767.47	26.96	1.3212	1303.6	1300.93	0.205132
Choline chloride	D-Fructose	1.5;1	308.15	767.47	26.96	1.3212	1298.2	1299.53	0.102439
Choline chloride	D-Fructose	1.5;1	318.15	767.47	26.96	1.3212	1292.7	1295.47	0.214265
Choline chloride	D-Fructose	1.5;1	328.15	767.47	26.96	1.3212	1287.3	1290.28	0.231312
Choline chloride	D-Fructose	1.5;1	338.15	767.47	26.96	1.3212	1281.8	1284.92	0.243771
Choline chloride	D-Fructose	1.5;1	348.15	767.47	26.96	1.3212	1275.9	1279.56	0.287148
Choline chloride	D-Fructose	1.5;1	358.15	767.47	26.96	1.3212	1269.7	1273.62	0.308882
Choline chloride	D-Fructose	2;1	298.15	742.22	27.034	1.2278	1277.9	1256.78	1.6528
Choline chloride	D-Fructose	2;1	308.15	742.22	27.034	1.2278	1272.5	1251.93	1.61618
Choline chloride	D-Fructose	2;1	318.15	742.22	27.034	1.2278	1266.9	1245.96	1.65299
Choline chloride	D-Fructose	2;1	328.15	742.22	27.034	1.2278	1261.2	1240.44	1.64638
Choline chloride	D-Fructose	2;1	338.15	742.22	27.034	1.2278	1255.5	1236.34	1.52635
Choline chloride	D-Fructose	2;1	348.15	742.22	27.034	1.2278	1249.7	1233.79	1.27311
Choline chloride	D-Fructose	2;1	358.15	742.22	27.034	1.2278	1241.9	1232.14	0.786234
Choline chloride	D-Fructose	2.5;1	298.15	724.47	27.049	1.1611	1259	1251.44	0.600485
Choline chloride	D-Fructose	2.5;1	308.15	724.47	27.049	1.1611	1253.7	1250.6	0.24729
Choline chloride	D-Fructose	2.5;1	318.15	724.47	27.049	1.1611	1248.5	1246.99	0.120717
Choline chloride	D-Fructose	2.5;1	328.15	724.47	27.049	1.1611	1243.3	1241.6	0.136621
Choline chloride	D-Fructose	2.5;1	338.15	724.47	27.049	1.1611	1237.9	1235.45	0.198129
Choline chloride	D-Fructose	2.5;1	348.15	724.47	27.049	1.1611	1232.4	1229.32	0.249953
Choline chloride	D-Fructose	2.5;1	358.15	724.47	27.049	1.1611	1226.9	1223.58	0.270942
Choline chloride	D-Glucose	1;1	296.15	801.26	27.058	1.444	1270	1289.87	1.56473
Choline chloride	D-Glucose	2;1	303.15	738.99	27.233	1.2163	1239.7	1250.52	0.872425
Choline chloride	D-Glucose	2;1	313.15	738.99	27.233	1.2163	1234.6	1244.77	0.823513
Choline chloride	D-Glucose	2;1	323.15	738.99	27.233	1.2163	1229.4	1238.7	0.756483
Choline chloride	D-Glucose	2;1	333.15	738.99	27.233	1.2163	1224.3	1233.66	0.764547
Choline chloride	D-Glucose	2;1	343.15	738.99	27.233	1.2163	1219.2	1230.27	0.907708
Choline chloride	D-Glucose	2;1	353.15	738.99	27.233	1.2163	1214	1228.3	1.17788
Choline chloride	D-Mannose	1;1	293.15	807.51	24.301	1.4966	1281	1278.22	0.217075
Choline chloride	D-Mannose	1;1	298.15	807.51	24.301	1.4966	1278	1277.8	0.015447
Choline chloride	D-Mannose	1;1	303.15	807.51	24.301	1.4966	1275	1276.4	0.109694
Choline chloride	D-Mannose	1;1	308.15	807.51	24.301	1.4966	1272	1274.23	0.175206
Choline chloride	D-Mannose	1;1	313.15	807.51	24.301	1.4966	1270	1271.53	0.120262
Choline chloride	D-Mannose	1;1	318.15	807.51	24.301	1.4966	1267	1268.52	0.119882
Choline chloride	D-Mannose	1;1	323.15	807.51	24.301	1.4966	1264	1265.4	0.110414
Choline chloride	D-Mannose	1;1	328.15	807.51	24.301	1.4966	1262	1262.3	0.0238507
Choline chloride	D-Mannose	1;1	333.15	807.51	24.301	1.4966	1259	1259.32	0.0253738
Choline chloride	D-Mannose	1;1	338.15	807.51	24.301	1.4966	1256	1256.47	0.0377193
Choline chloride	D-Mannose	1;1	343.15	807.51	24.301	1.4966	1254	1253.73	0.0215592
Choline chloride	D-Mannose	1;1	348.15	807.51	24.301	1.4966	1251	1251.01	0.000573013
Choline chloride	D-Mannose	1;1	353.15	807.51	24.301	1.4966	1248	1248.2	0.0157524
Choline chloride	D-Ribose	1;1	293.15	752.84	26.956	1.326	1269	1264.47	0.357026
Choline chloride	D-Ribose	1;1	298.15	752.84	26.956	1.326	1267	1263.81	0.251716
Choline chloride	D-Ribose	1;1	303.15	752.84	26.956	1.326	1264	1262.3	0.134288
Choline chloride	D-Ribose	1;1	308.15	752.84	26.956	1.326	1261	1260.11	0.070844
Choline chloride	D-Ribose	1;1	313.15	752.84	26.956	1.326	1258	1257.39	0.0481038
Choline chloride	D-Ribose	1;1	318.15	752.84	26.956	1.326	1255	1254.34	0.0529054
Choline chloride	D-Ribose	1;1	323.15	752.84	26.956	1.326	1252	1251.08	0.0731409
Choline chloride	D-Ribose	1;1	328.15	752.84	26.956	1.326	1249	1247.77	0.0985194
Choline chloride	D-Ribose	1;1	333.15	752.84	26.956	1.326	1246	1244.49	0.121117
Choline chloride	D-Ribose	1;1	338.15	752.84	26.956	1.326	1243	1241.31	0.135692
Choline chloride	D-Ribose	1;1	343.15	752.84	26.956	1.326	1240	1238.27	0.139767
Choline chloride	D-Ribose	1;1	348.15	752.84	26.956	1.326	1237	1235.35	0.133487
Choline chloride	D-Ribose	1;1	353.15	752.84	26.956	1.326	1235	1232.53	0.200154
Choline chloride	D-Sorbitol	1;1	303.15	806.24	26.725	1.4613	1279.4	1310.02	2.39345
Choline chloride	D-Sucrose	1,1	296.15	1084.19	32.369	0.9631	1350	1346.95	0.22591
Choline chloride	D-Sucrose	2;1	296.15	702.73	28.339	1.1305	1230	1229.2	0.0651883
Choline chloride	D-Sucrose	4,1	296.15	795.37	29.234	0.8418	1220	1222.33	0.190855
Choline chloride	D-Xylose	1;1	293.15	745.4	29.037	1.3153	1260	1250.5	0.753956
Choline chloride	D-Xylose	1;1	298.15	745.4	29.037	1.3153	1257	1249.7	0.580457
Choline chloride	D-Xylose	1;1	303.15	745.4	29.037	1.3153	1254	1248.18	0.46379
Choline chloride	D-Xylose	1;1	308.15	745.4	29.037	1.3153	1251	1246.1	0.391827
Choline chloride	D-Xylose	1;1	313.15	745.4	29.037	1.3153	1248	1243.61	0.3517
Choline chloride	D-Xylose	1;1	318.15	745.4	29.037	1.3153	1246	1240.88	0.410808
Choline chloride	D-Xylose	1;1	323.15	745.4	29.037	1.3153	1243	1238.05	0.397982
Choline chloride	D-Xylose	1;1	328.15	745.4	29.037	1.3153	1240	1235.24	0.383569
Choline chloride	D-Xylose	1;1	333.15	745.4	29.037	1.3153	1238	1232.54	0.441096
Choline chloride	D-Xylose	1;1	338.15	745.4	29.037	1.3153	1235	1229.99	0.405636
Choline chloride	D-Xylose	1;1	343.15	745.4	29.037	1.3153	1232	1227.61	0.356101
Choline chloride	D-Xylose	1;1	348.15	745.4	29.037	1.3153	1229	1225.39	0.293773
Choline chloride	D-Xylose	1;1	353.15	745.4	29.037	1.3153	1227	1223.28	0.303507
Choline chloride	D-Xylose	3;1	296.15	682.12	27.934	1.0381	1220	1178.55	3.39722
Choline chloride	Ethylene glycol	1;1.78	298.15	602.56	40.124	0.9094	1118	1117.26	0.0661866
Choline chloride	Ethylene glycol	1;1.78	303.15	602.56	40.124	0.9094	1115.6	1114.82	0.0702847
Choline chloride	Ethylene glycol	1;1.78	308.15	602.56	40.124	0.9094	1112.2	1112.18	0.00173511
Choline chloride	Ethylene glycol	1;1.78	313.15	602.56	40.124	0.9094	1109.7	1109.39	0.0280995
Choline chloride	Ethylene glycol	1;1.78	318.15	602.56	40.124	0.9094	1106.4	1106.47	0.00612905
Choline chloride	Ethylene glycol	1;1.78	323.15	602.56	40.124	0.9094	1103.7	1103.44	0.0235686
Choline chloride	Ethylene glycol	1;1.78	328.15	602.56	40.124	0.9094	1100.6	1100.31	0.0259464
Choline chloride	Ethylene glycol	1;1.78	333.15	602.56	40.124	0.9094	1096.8	1097.09	0.0268895
Choline chloride	Ethylene glycol	1;1.78	338.15	602.56	40.124	0.9094	1094.8	1093.79	0.0926328
Choline chloride	Ethylene glycol	1;1.78	343.15	602.56	40.124	0.9094	1091	1090.4	0.0546958
Choline chloride	Ethylene glycol	1;1.78	348.15	602.56	40.124	0.9094	1089	1086.99	0.184968
Choline chloride	Ethylene glycol	1;1.78	353.15	602.56	40.124	0.9094	1087	1083.6	0.312498
Choline chloride	Ethylene glycol	1;1.78	358.15	602.56	40.124	0.9094	1083.2	1080.36	0.262034
Choline chloride	Ethylene glycol	1;1.78	363.15	602.56	40.124	0.9094	1082	1077.4	0.424966
Choline chloride	Ethylene glycol	1;1.78	368.15	602.56	40.124	0.9094	1077.4	1074.89	0.232865
Choline chloride	Ethylene glycol	1;2	303.15	602	40.993	0.9155	1113.9	1114.45	0.0491469
Choline chloride	Ethylene glycol	1;2	308.15	602	40.993	0.9155	1110.9	1111.63	0.0657422
Choline chloride	Ethylene glycol	1;2	313.15	602	40.993	0.9155	1108.1	1108.75	0.058972
Choline chloride	Ethylene glycol	1;2	318.15	602	40.993	0.9155	1105.3	1105.84	0.0492925
Choline chloride	Ethylene glycol	1;2	323.15	602	40.993	0.9155	1102.5	1102.91	0.0375268
Choline chloride	Ethylene glycol	1;2	328.15	602	40.993	0.9155	1099.7	1099.95	0.0228314
Choline chloride	Ethylene glycol	1;2	333.15	602	40.993	0.9155	1096.9	1096.94	0.00319824
Choline chloride	Ethylene glycol	1;2	338.15	602	40.993	0.9155	1094.1	1093.84	0.0235922
Choline chloride	Ethylene glycol	1;2	343.15	602	40.993	0.9155	1091.3	1090.66	0.0587245
Choline chloride	Ethylene glycol	1;2	348.15	602	40.993	0.9155	1088.6	1087.4	0.11022
Choline chloride	Ethylene glycol	1;2	353.15	602	40.993	0.9155	1085.8	1084.12	0.155154
Choline chloride	Ethylene glycol	1;2	358.15	602	40.993	0.9155	1083	1080.9	0.19402
Choline chloride	Ethylene glycol	1;2	363.15	602	40.993	0.9155	1080.3	1077.89	0.223321
Choline chloride	Ethylene glycol	1;2	298.15	602	40.993	0.9155	1117	1117.16	0.0145942
Choline chloride	Ethylene glycol	1;2	303.15	602	40.993	0.9155	1114.2	1114.45	0.0222085
Choline chloride	Ethylene glycol	1;2	308.15	602	40.993	0.9155	1111.3	1111.63	0.0297247
Choline chloride	Ethylene glycol	1;2	313.15	602	40.993	0.9155	1108.4	1108.75	0.03189
Choline chloride	Ethylene glycol	1;2	318.15	602	40.993	0.9155	1105.6	1105.84	0.0221445
Choline chloride	Ethylene glycol	1;2	323.15	602	40.993	0.9155	1102.7	1102.91	0.0193827
Choline chloride	Ethylene glycol	1;2	328.15	602	40.993	0.9155	1099.9	1099.95	0.00464374
Choline chloride	Ethylene glycol	1;2	333.15	602	40.993	0.9155	1097	1096.94	0.00591782
Choline chloride	Ethylene glycol	1;2	283.15	602	40.993	0.9155	1122.9	1124.26	0.120975
Choline chloride	Ethylene glycol	1;2	293.15	602	40.993	0.9155	1117.1	1119.73	0.23541
Choline chloride	Ethylene glycol	1;2	303.15	602	40.993	0.9155	1111.4	1114.45	0.274199
Choline chloride	Ethylene glycol	1;2	313.15	602	40.993	0.9155	1105.7	1108.75	0.276157
Choline chloride	Ethylene glycol	1;2	323.15	602	40.993	0.9155	1100.1	1102.91	0.255771
Choline chloride	Ethylene glycol	1;2	333.15	602	40.993	0.9155	1094.7	1096.94	0.204173
Choline chloride	Ethylene glycol	1;2	343.15	602	40.993	0.9155	1088.7	1090.66	0.179952
Choline chloride	Ethylene glycol	1;2	353.15	602	40.993	0.9155	1081.9	1084.12	0.204764
Choline chloride	Ethylene glycol	1;2	363.15	602	40.993	0.9155	1074.4	1077.89	0.324596
Choline chloride	Ethylene glycol	1;2.03	298.15	601.93	41.105	0.9162	1117.4	1117.2	0.0178665
Choline chloride	Ethylene glycol	1;2.03	303.15	601.93	41.105	0.9162	1114.6	1114.46	0.012709
Choline chloride	Ethylene glycol	1;2.03	308.15	601.93	41.105	0.9162	1111.7	1111.62	0.00683655
Choline chloride	Ethylene glycol	1;2.03	313.15	601.93	41.105	0.9162	1108.8	1108.74	0.00545624
Choline chloride	Ethylene glycol	1;2.03	318.15	601.93	41.105	0.9162	1105.9	1105.83	0.0061274
Choline chloride	Ethylene glycol	1;2.03	323.15	601.93	41.105	0.9162	1103.6	1102.91	0.0625176
Choline chloride	Ethylene glycol	1;2.03	328.15	601.93	41.105	0.9162	1100.1	1099.96	0.0125739
Choline chloride	Ethylene glycol	1;2.03	333.15	601.93	41.105	0.9162	1097.4	1096.96	0.03985
Choline chloride	Ethylene glycol	1;2.03	338.15	601.93	41.105	0.9162	1094.4	1093.89	0.0469253
Choline chloride	Ethylene glycol	1;2.03	343.15	601.93	41.105	0.9162	1091.6	1090.72	0.080796
Choline chloride	Ethylene glycol	1;2.03	348.15	601.93	41.105	0.9162	1088.5	1087.47	0.0947593
Choline chloride	Ethylene glycol	1;2.03	353.15	601.93	41.105	0.9162	1085.4	1084.19	0.111762
Choline chloride	Ethylene glycol	1;2.03	358.15	601.93	41.105	0.9162	1082.6	1080.97	0.150888
Choline chloride	Ethylene glycol	1;2.03	363.15	601.93	41.105	0.9162	1079.1	1077.94	0.107094
Choline chloride	Ethylene glycol	1;2.03	368.15	601.93	41.105	0.9162	1076.7	1075.29	0.130657
Choline chloride	Ethylene glycol	1;2.57	298.15	600.98	42.868	0.9278	1117	1115.44	0.139411
Choline chloride	Ethylene glycol	1;2.57	303.15	600.98	42.868	0.9278	1114.1	1112.44	0.148894
Choline chloride	Ethylene glycol	1;2.57	308.15	600.98	42.868	0.9278	1111.1	1109.45	0.148154
Choline chloride	Ethylene glycol	1;2.57	313.15	600.98	42.868	0.9278	1108.2	1106.51	0.152513
Choline chloride	Ethylene glycol	1;2.57	318.15	600.98	42.868	0.9278	1105.2	1103.62	0.143377
Choline chloride	Ethylene glycol	1;2.57	323.15	600.98	42.868	0.9278	1102.3	1100.75	0.140384
Choline chloride	Ethylene glycol	1;2.57	328.15	600.98	42.868	0.9278	1099.3	1097.88	0.128887
Choline chloride	Ethylene glycol	1;2.57	333.15	600.98	42.868	0.9278	1096.2	1094.96	0.113268
Choline chloride	Ethylene glycol	1;2.57	338.15	600.98	42.868	0.9278	1093.4	1091.93	0.134213
Choline chloride	Ethylene glycol	1;2.57	343.15	600.98	42.868	0.9278	1090.4	1088.78	0.148662
Choline chloride	Ethylene glycol	1;2.57	348.15	600.98	42.868	0.9278	1087.5	1085.51	0.183426
Choline chloride	Ethylene glycol	1;2.57	353.15	600.98	42.868	0.9278	1084.7	1082.16	0.233776
Choline chloride	Ethylene glycol	1;2.57	358.15	600.98	42.868	0.9278	1081.6	1078.86	0.253378
Choline chloride	Ethylene glycol	1;2.57	363.15	600.98	42.868	0.9278	1078.8	1075.74	0.283433
Choline chloride	Ethylene glycol	1;2.57	368.15	600.98	42.868	0.9278	1075.7	1073	0.250867
Choline chloride	Glutaric acid	1;1	293.15	713.43	32.237	0.8782	1191	1186.4	0.386051
Choline chloride	Glutaric acid	1;1	298.15	713.43	32.237	0.8782	1188	1185.29	0.227738
Choline chloride	Glutaric acid	1;1	303.15	713.43	32.237	0.8782	1185	1183.55	0.122491
Choline chloride	Glutaric acid	1;1	308.15	713.43	32.237	0.8782	1182	1181.2	0.0674351
Choline chloride	Glutaric acid	1;1	313.15	713.43	32.237	0.8782	1179	1178.33	0.0565439
Choline chloride	Glutaric acid	1;1	318.15	713.43	32.237	0.8782	1176	1175.05	0.0807381
Choline chloride	Glutaric acid	1;1	323.15	713.43	32.237	0.8782	1173	1171.5	0.128277
Choline chloride	Glutaric acid	1;1	328.15	713.43	32.237	0.8782	1170	1167.83	0.185453
Choline chloride	Glutaric acid	1;1	333.15	713.43	32.237	0.8782	1167	1164.23	0.237541
Choline chloride	Glutaric acid	1;1	338.15	713.43	32.237	0.8782	1164	1160.86	0.26992
Choline chloride	Glutaric acid	1;1	343.15	713.43	32.237	0.8782	1161	1157.87	0.269255
Choline chloride	Glutaric acid	1;1	348.15	713.43	32.237	0.8782	1158	1155.4	0.224601
Choline chloride	Glutaric acid	1;1	353.15	713.43	32.237	0.8782	1155	1153.52	0.128292
Choline chloride	Glycerol	1;1	298.15	664.9	31.424	1.1093	1155.8	1156.11	0.026975
Choline chloride	Glycerol	1;1	303.15	664.9	31.424	1.1093	1153.5	1153.88	0.0326714
Choline chloride	Glycerol	1;1	308.15	664.9	31.424	1.1093	1150.6	1151.52	0.0799517
Choline chloride	Glycerol	1;1	313.15	664.9	31.424	1.1093	1148.3	1149.04	0.0643821
Choline chloride	Glycerol	1;1	318.15	664.9	31.424	1.1093	1145.4	1146.43	0.0901835
Choline chloride	Glycerol	1;1	323.15	664.9	31.424	1.1093	1143	1143.71	0.0616854
Choline chloride	Glycerol	1;1	328.15	664.9	31.424	1.1093	1140.2	1140.87	0.0589815
Choline chloride	Glycerol	1;1	333.15	664.9	31.424	1.1093	1137.9	1137.97	0.00617427
Choline chloride	Glycerol	1;1	338.15	664.9	31.424	1.1093	1134.9	1135.05	0.0135971
Choline chloride	Glycerol	1;1	343.15	664.9	31.424	1.1093	1132.6	1132.2	0.0351811
Choline chloride	Glycerol	1;1	348.15	664.9	31.424	1.1093	1129.6	1129.51	0.00831314
Choline chloride	Glycerol	1;1	353.15	664.9	31.424	1.1093	1126.6	1127.07	0.0419646
Choline chloride	Glycerol	1;1	358.15	664.9	31.424	1.1093	1124.3	1125.01	0.0629751
Choline chloride	Glycerol	1;1	363.15	664.9	31.424	1.1093	1122	1123.41	0.12566
Choline chloride	Glycerol	1;1	368.15	664.9	31.424	1.1093	1119.1	1122.36	0.291144
Choline chloride	Glycerol	1;2	303.15	680.67	33.459	1.2254	1185.4	1187.8	0.202145
Choline chloride	Glycerol	1;2	283.15	680.67	33.459	1.2254	1200.1	1198.24	0.155128
Choline chloride	Glycerol	1;2	293.15	680.67	33.459	1.2254	1194.3	1193.35	0.079388
Choline chloride	Glycerol	1;2	303.15	680.67	33.459	1.2254	1188.5	1187.8	0.0592157
Choline chloride	Glycerol	1;2	313.15	680.67	33.459	1.2254	1182.7	1182.3	0.0341136
Choline chloride	Glycerol	1;2	323.15	680.67	33.459	1.2254	1177	1177.04	0.00336092
Choline chloride	Glycerol	1;2	333.15	680.67	33.459	1.2254	1171.3	1171.77	0.0404934
Choline chloride	Glycerol	1;2	343.15	680.67	33.459	1.2254	1164.8	1166.16	0.116834
Choline chloride	Glycerol	1;2	353.15	680.67	33.459	1.2254	1157.5	1160.14	0.228186
Choline chloride	Glycerol	1;2	363.15	680.67	33.459	1.2254	1149.5	1154.11	0.400796
Choline chloride	Glycerol	1;2	298.15	680.67	33.459	1.2254	1191.2	1190.6	0.0502933
Choline chloride	Glycerol	1;2	303.15	680.67	33.459	1.2254	1188.5	1187.8	0.0592157
Choline chloride	Glycerol	1;2	308.15	680.67	33.459	1.2254	1185.7	1185.01	0.0578013
Choline chloride	Glycerol	1;2	313.15	680.67	33.459	1.2254	1182.3	1182.3	0.000292821
Choline chloride	Glycerol	1;2	318.15	680.67	33.459	1.2254	1180.2	1179.65	0.0469009
Choline chloride	Glycerol	1;2	323.15	680.67	33.459	1.2254	1177.5	1177.04	0.0391033
Choline chloride	Glycerol	1;2	328.15	680.67	33.459	1.2254	1174.7	1174.43	0.0228142
Choline chloride	Glycerol	1;2	333.15	680.67	33.459	1.2254	1171.9	1171.77	0.0107262
Choline chloride	Glycerol	1;2.03	298.15	681	33.502	1.2277	1192	1191.32	0.0566453
Choline chloride	Glycerol	1;2.03	303.15	681	33.502	1.2277	1189.5	1188.51	0.0831742
Choline chloride	Glycerol	1;2.03	308.15	681	33.502	1.2277	1186.7	1185.71	0.0831023
Choline chloride	Glycerol	1;2.03	313.15	681	33.502	1.2277	1183.8	1182.98	0.0695105
Choline chloride	Glycerol	1;2.03	318.15	681	33.502	1.2277	1181.4	1180.31	0.0924552
Choline chloride	Glycerol	1;2.03	323.15	681	33.502	1.2277	1177.6	1177.68	0.00705872
Choline chloride	Glycerol	1;2.03	328.15	681	33.502	1.2277	1176.1	1175.06	0.0883014
Choline chloride	Glycerol	1;2.03	333.15	681	33.502	1.2277	1174.1	1172.39	0.145249
Choline chloride	Glycerol	1;2.03	338.15	681	33.502	1.2277	1170.8	1169.64	0.0989649
Choline chloride	Glycerol	1;2.03	343.15	681	33.502	1.2277	1167.4	1166.78	0.0532058
Choline chloride	Glycerol	1;2.03	348.15	681	33.502	1.2277	1165.5	1163.81	0.144898
Choline chloride	Glycerol	1;2.03	353.15	681	33.502	1.2277	1163.5	1160.77	0.234445
Choline chloride	Glycerol	1;2.03	358.15	681	33.502	1.2277	1160.2	1157.72	0.213399
Choline chloride	Glycerol	1;2.03	363.15	681	33.502	1.2277	1157.1	1154.75	0.202979
Choline chloride	Glycerol	1;2.03	368.15	681	33.502	1.2277	1154.9	1151.95	0.255357
Choline chloride	Glycerol	1;3	298.15	688.99	34.58	1.2835	1203	1206.56	0.29586
Choline chloride	Glycerol	1;3	303.15	688.99	34.58	1.2835	1200.2	1203.76	0.296765
Choline chloride	Glycerol	1;3	308.15	688.99	34.58	1.2835	1197.6	1200.77	0.264608
Choline chloride	Glycerol	1;3	313.15	688.99	34.58	1.2835	1195.1	1197.69	0.21637
Choline chloride	Glycerol	1;3	318.15	688.99	34.58	1.2835	1192.2	1194.59	0.200773
Choline chloride	Glycerol	1;3	323.15	688.99	34.58	1.2835	1189.1	1191.55	0.205778
Choline chloride	Glycerol	1;3	328.15	688.99	34.58	1.2835	1186.8	1188.57	0.149548
Choline chloride	Glycerol	1;3	333.15	688.99	34.58	1.2835	1184.4	1185.69	0.108536
Choline chloride	Glycerol	1;3	338.15	688.99	34.58	1.2835	1181.4	1182.87	0.124651
Choline chloride	Glycerol	1;3	343.15	688.99	34.58	1.2835	1178.1	1180.12	0.171745
Choline chloride	Glycerol	1;3	348.15	688.99	34.58	1.2835	1176	1177.43	0.121212
Choline chloride	Glycerol	1;3	353.15	688.99	34.58	1.2835	1173.2	1174.77	0.134128
Choline chloride	Glycerol	1;3	358.15	688.99	34.58	1.2835	1170.6	1172.17	0.134358
Choline chloride	Glycerol	1;3	363.15	688.99	34.58	1.2835	1167.8	1169.64	0.157552
Choline chloride	Glycerol	1;3	368.15	688.99	34.58	1.2835	1165.2	1167.2	0.171834
Choline chloride	Glycolic acid	1;1	293.15	641.53	38.243	0.8667	1198	1187.65	0.863719
Choline chloride	Glycolic acid	1;1	298.15	641.53	38.243	0.8667	1195	1188.2	0.568873
Choline chloride	Glycolic acid	1;1	303.15	641.53	38.243	0.8667	1192	1187.94	0.340499
Choline chloride	Glycolic acid	1;1	308.15	641.53	38.243	0.8667	1189	1186.93	0.173794
Choline chloride	Glycolic acid	1;1	313.15	641.53	38.243	0.8667	1186	1185.28	0.0606924
Choline chloride	Glycolic acid	1;1	318.15	641.53	38.243	0.8667	1183	1183.1	0.00881582
Choline chloride	Glycolic acid	1;1	323.15	641.53	38.243	0.8667	1181	1180.53	0.0394786
Choline chloride	Glycolic acid	1;1	328.15	641.53	38.243	0.8667	1178	1177.69	0.0266941
Choline chloride	Glycolic acid	1;1	333.15	641.53	38.243	0.8667	1175	1174.65	0.02941
Choline chloride	Glycolic acid	1;1	338.15	641.53	38.243	0.8667	1172	1171.51	0.0420044
Choline chloride	Glycolic acid	1;1	343.15	641.53	38.243	0.8667	1170	1168.29	0.146482
Choline chloride	Glycolic acid	1;1	348.15	641.53	38.243	0.8667	1167	1165.01	0.170466
Choline chloride	Glycolic acid	1;1	353.15	641.53	38.243	0.8667	1164	1161.69	0.19824
Choline chloride	Guaiacol	1;3	293.15	696.74	41.799	0.5572	1153.3	1177.89	2.13238
Choline chloride	Guaiacol	1;3	303.15	696.74	41.799	0.5572	1147.5	1173.4	2.25694
Choline chloride	Guaiacol	1;3	313.15	696.74	41.799	0.5572	1141.2	1168.41	2.38445
Choline chloride	Guaiacol	1;3	323.15	696.74	41.799	0.5572	1134.1	1164.93	2.71844
Choline chloride	Guaiacol	1;4	293.15	702.17	43.168	0.5437	1155.6	1154.6	0.0863768
Choline chloride	Guaiacol	1;4	303.15	702.17	43.168	0.5437	1147.7	1145.67	0.176725
Choline chloride	Guaiacol	1;4	313.15	702.17	43.168	0.5437	1140.6	1138.18	0.212388
Choline chloride	Guaiacol	1;4	323.15	702.17	43.168	0.5437	1132.4	1134.82	0.213291
Choline chloride	Guaiacol	1;5	293.15	705.84	44.112	0.5346	1149.7	1147.54	0.187627
Choline chloride	Guaiacol	1;5	303.15	705.84	44.112	0.5346	1143.4	1137.54	0.512688
Choline chloride	Guaiacol	1;5	313.15	705.84	44.112	0.5346	1136.2	1129.19	0.617382
Choline chloride	Guaiacol	1;5	323.15	705.84	44.112	0.5346	1128	1125.29	0.240464
Choline chloride	Levulinic acid	1;1	293.15	681.5	32.89	0.7378	1142	1140.14	0.163141
Choline chloride	Levulinic acid	1;1	298.15	681.5	32.89	0.7378	1138.4	1137.65	0.0657655
Choline chloride	Levulinic acid	1;1	303.15	681.5	32.89	0.7378	1134.8	1134.73	0.00635413
Choline chloride	Levulinic acid	1;1	308.15	681.5	32.89	0.7378	1131.2	1131.4	0.0179096
Choline chloride	Levulinic acid	1;1	313.15	681.5	32.89	0.7378	1127.5	1127.75	0.0222404
Choline chloride	Levulinic acid	1;1	318.15	681.5	32.89	0.7378	1124	1123.89	0.0101284
Choline chloride	Levulinic acid	1;1	323.15	681.5	32.89	0.7378	1120.4	1119.96	0.0396408
Choline chloride	Levulinic acid	1;1	328.15	681.5	32.89	0.7378	1116.7	1116.13	0.0509355
Choline chloride	Levulinic acid	1;1	333.15	681.5	32.89	0.7378	1113.7	1112.6	0.099179
Choline chloride	Levulinic acid	1;1	338.15	681.5	32.89	0.7378	1110.1	1109.53	0.0513894
Choline chloride	Levulinic acid	1;1	343.15	681.5	32.89	0.7378	1106.5	1107.1	0.0539822
Choline chloride	Levulinic acid	1;2	303.15	702.19	35.396	0.7301	1132	1134.94	0.25985
Choline chloride	Levulinic acid	1;2	293.15	702.19	35.396	0.7301	1141	1140.91	0.00816288
Choline chloride	Levulinic acid	1;2	298.15	702.19	35.396	0.7301	1138	1138.04	0.00343407
Choline chloride	Levulinic acid	1;2	303.15	702.19	35.396	0.7301	1134	1134.94	0.0830245
Choline chloride	Levulinic acid	1;2	308.15	702.19	35.396	0.7301	1131	1131.65	0.057135
Choline chloride	Levulinic acid	1;2	313.15	702.19	35.396	0.7301	1128	1128.2	0.017968
Choline chloride	Levulinic acid	1;2	318.15	702.19	35.396	0.7301	1125	1124.68	0.0284493
Choline chloride	Levulinic acid	1;2	323.15	702.19	35.396	0.7301	1121	1121.17	0.0148691
Choline chloride	Levulinic acid	1;2	328.15	702.19	35.396	0.7301	1118	1117.77	0.0206568
Choline chloride	Levulinic acid	1;2	333.15	702.19	35.396	0.7301	1115	1114.61	0.0353399
Choline chloride	Levulinic acid	1;2	338.15	702.19	35.396	0.7301	1112	1111.8	0.0178141
Choline chloride	Levulinic acid	1;2	343.15	702.19	35.396	0.7301	1108	1109.48	0.133414
Choline chloride	Levulinic acid	1;2	348.15	702.19	35.396	0.7301	1105	1107.74	0.248278
Choline chloride	Levulinic acid	1;3	303.15	712.77	36.736	0.7262	1134.6	1134.59	0.00124313
Choline chloride	Levulinic acid	1;3	313.15	712.77	36.736	0.7262	1127.6	1126.96	0.0569302
Choline chloride	Levulinic acid	1;3	323.15	712.77	36.736	0.7262	1120.9	1119.61	0.115251
Choline chloride	Levulinic acid	1;3	333.15	712.77	36.736	0.7262	1113.8	1113.36	0.0398225
Choline chloride	Levulinic acid	1;4	303.15	719.21	37.569	0.7239	1134.1	1135.3	0.105916
Choline chloride	Levulinic acid	1;4	313.15	719.21	37.569	0.7239	1127.3	1127.28	0.00151338
Choline chloride	Levulinic acid	1;4	323.15	719.21	37.569	0.7239	1120.4	1120.13	0.0241705
Choline chloride	Levulinic acid	1;4	333.15	719.21	37.569	0.7239	1113.1	1114.7	0.143468
Choline chloride	Levulinic acid	1;5	303.15	723.53	38.138	0.7224	1133.7	1136.45	0.242823
Choline chloride	Levulinic acid	1;5	313.15	723.53	38.138	0.7224	1127	1128.37	0.121351
Choline chloride	Levulinic acid	1;5	323.15	723.53	38.138	0.7224	1120.2	1121.56	0.12129
Choline chloride	Levulinic acid	1;5	333.15	723.53	38.138	0.7224	1113	1116.9	0.350049
Choline chloride	Malonic acid	1;1	293.15	689.82	37.159	0.8577	1234	1220.9	1.06124
Choline chloride	Malonic acid	1;1	298.15	689.82	37.159	0.8577	1231	1220.97	0.814532
Choline chloride	Malonic acid	1;1	303.15	689.82	37.159	0.8577	1228	1220.23	0.632893
Choline chloride	Malonic acid	1;1	308.15	689.82	37.159	0.8577	1224	1218.79	0.425642
Choline chloride	Malonic acid	1;1	313.15	689.82	37.159	0.8577	1221	1216.81	0.342764
Choline chloride	Malonic acid	1;1	318.15	689.82	37.159	0.8577	1218	1214.48	0.289324
Choline chloride	Malonic acid	1;1	323.15	689.82	37.159	0.8577	1215	1211.95	0.251209
Choline chloride	Malonic acid	1;1	328.15	689.82	37.159	0.8577	1212	1209.39	0.215571
Choline chloride	Malonic acid	1;1	333.15	689.82	37.159	0.8577	1209	1206.92	0.172057
Choline chloride	Malonic acid	1;1	338.15	689.82	37.159	0.8577	1207	1204.63	0.196432
Choline chloride	Malonic acid	1;1	343.15	689.82	37.159	0.8577	1204	1202.55	0.120236
Choline chloride	Malonic acid	1;1	348.15	689.82	37.159	0.8577	1201	1200.68	0.0264453
Choline chloride	Malonic acid	1;1	303.15	689.82	37.159	0.8577	1211.2	1220.23	0.745382
Choline chloride	Malonic acid	1;2	283.15	715.1	42.138	0.8899	1191.5	1190.05	0.121734
Choline chloride	Malonic acid	1;2	293.15	715.1	42.138	0.8899	1185.1	1185.67	0.048278
Choline chloride	Malonic acid	1;2	303.15	715.1	42.138	0.8899	1178.6	1179.7	0.0937269
Choline chloride	Malonic acid	1;2	313.15	715.1	42.138	0.8899	1172.3	1173.02	0.0615727
Choline chloride	Malonic acid	1;2	323.15	715.1	42.138	0.8899	1166	1166.24	0.0203932
Choline chloride	Malonic acid	1;2	333.15	715.1	42.138	0.8899	1160.3	1159.59	0.0614778
Choline chloride	Malonic acid	1;2	343.15	715.1	42.138	0.8899	1154	1153.06	0.0811052
Choline chloride	Malonic acid	1;2	353.15	715.1	42.138	0.8899	1146.6	1146.71	0.00980713
Choline chloride	Malonic acid	1;2	363.15	715.1	42.138	0.8899	1138.8	1140.84	0.179539
Choline chloride	Nfurfuryl alcohol	1;3	303.15	647.43	40.139	0.6935	1131.8	1129.11	0.237641
Choline chloride	Nfurfuryl alcohol	1;3	313.15	647.43	40.139	0.6935	1125.2	1124.23	0.0862747
Choline chloride	Nfurfuryl alcohol	1;3	323.15	647.43	40.139	0.6935	1118.6	1120.14	0.137885
Choline chloride	Nfurfuryl alcohol	1;3	333.15	647.43	40.139	0.6935	1112	1117.67	0.509998
Choline chloride	Nfurfuryl alcohol	1;4	303.15	649.45	41.414	0.689	1131.5	1132.3	0.071119
Choline chloride	Nfurfuryl alcohol	1;4	313.15	649.45	41.414	0.689	1124.3	1124.2	0.00861678
Choline chloride	Nfurfuryl alcohol	1;4	323.15	649.45	41.414	0.689	1117.1	1117.05	0.00443645
Choline chloride	Nfurfuryl alcohol	1;4	333.15	649.45	41.414	0.689	1109.9	1112.03	0.191618
Choline chloride	Nfurfuryl alcohol	1;5	303.15	650.84	42.3	0.686	1130.9	1137.04	0.543193
Choline chloride	Nfurfuryl alcohol	1;5	313.15	650.84	42.3	0.686	1123.8	1127.04	0.288076
Choline chloride	Nfurfuryl alcohol	1;5	323.15	650.84	42.3	0.686	1116.6	1117.99	0.124746
Choline chloride	Nfurfuryl alcohol	1;5	333.15	650.84	42.3	0.686	1109.5	1111.28	0.160456
Choline chloride	O-Cresol	1;2	298.2	668.78	39.94	0.569	1077.6	1097.93	1.88686
Choline chloride	O-Cresol	1;3	298.2	675.19	42.199	0.545	1070.7	1115.95	4.22654
Choline chloride	O-Cresol	1;3.91	298.2	678.84	43.53	0.5317	1066.4	1088.52	2.0743
Choline chloride	O-Cresol	1;5	298.2	681.79	44.634	0.521	1063.1	1068.78	0.534541
Choline chloride	O-Cresol	1;6	298.2	683.72	45.364	0.5142	1060.6	1064.63	0.380378
Choline chloride	Oxalic acid	1;1	303.15	676.24	40.44	0.8531	1237.1	1244.1	0.565566
Choline chloride	P-Chlorophenol	1;2	293.15	687.25	41.62	0.5575	1203.1	1165.86	3.09528
Choline chloride	P-Chlorophenol	1;2	298.15	687.25	41.62	0.5575	1198.8	1166.48	2.69576
Choline chloride	P-Chlorophenol	1;2	303.15	687.25	41.62	0.5575	1194.6	1166.79	2.3283
Choline chloride	P-Chlorophenol	1;2	308.15	687.25	41.62	0.5575	1190	1166.86	1.94495
Choline chloride	P-Chlorophenol	1;2	313.15	687.25	41.62	0.5575	1185.9	1166.79	1.61145
Choline chloride	P-Chlorophenol	1;2	318.15	687.25	41.62	0.5575	1181.6	1166.68	1.26263
Choline chloride	P-Chlorophenol	1;2	323.15	687.25	41.62	0.5575	1177.1	1166.58	0.8933
Choline chloride	P-Chlorophenol	1;2	328.15	687.25	41.62	0.5575	1172.8	1166.51	0.53657
Choline chloride	P-Chlorophenol	1;2	333.15	687.25	41.62	0.5575	1167.9	1166.39	0.129366
Choline chloride	P-Cresol	1;2	293.15	668.78	35.458	0.8887	1072	1078.31	0.588917
Choline chloride	P-Cresol	1;2	298.15	668.78	35.458	0.8887	1068.1	1072.5	0.412133
Choline chloride	P-Cresol	1;2	303.15	668.78	35.458	0.8887	1064.1	1066.8	0.253738
Choline chloride	P-Cresol	1;2	308.15	668.78	35.458	0.8887	1059.9	1061.44	0.145502
Choline chloride	P-Cresol	1;2	313.15	668.78	35.458	0.8887	1055.8	1056.7	0.0850547
Choline chloride	P-Cresol	1;2	318.15	668.78	35.458	0.8887	1051.8	1052.85	0.0998543
Choline chloride	P-Cresol	1;2	323.15	668.78	35.458	0.8887	1047.6	1050.17	0.245236
Choline chloride	P-Cresol	1;2	328.15	668.78	35.458	0.8887	1044	1048.88	0.467905
Choline chloride	P-Cresol	1;2	333.15	668.78	35.458	0.8887	1039.8	1049.16	0.900525
Choline chloride	Phenol	1;2	293.2	651.15	44.498	0.5401	1099.5	1092.76	0.613328
Choline chloride	Phenol	1;2	298.2	651.15	44.498	0.5401	1096.7	1090.15	0.597581
Choline chloride	Phenol	1;2	303.2	651.15	44.498	0.5401	1093	1088.04	0.454161
Choline chloride	Phenol	1;2	308.2	651.15	44.498	0.5401	1090.1	1086.43	0.336229
Choline chloride	Phenol	1;2	313.2	651.15	44.498	0.5401	1087.3	1085.34	0.180723
Choline chloride	Phenol	1;2	318.2	651.15	44.498	0.5401	1084.3	1084.71	0.0381308
Choline chloride	Phenol	1;3	293.2	655.66	47.894	0.5125	1094.8	1097.73	0.267431
Choline chloride	Phenol	1;3	298.2	655.66	47.894	0.5125	1092.1	1093.19	0.100175
Choline chloride	Phenol	1;3	303.2	655.66	47.894	0.5125	1089	1089.27	0.0245593
Choline chloride	Phenol	1;3	308.2	655.66	47.894	0.5125	1085.8	1086.08	0.0261431
Choline chloride	Phenol	1;3	313.2	655.66	47.894	0.5125	1082.9	1083.74	0.0777284
Choline chloride	Phenol	1;3	318.2	655.66	47.894	0.5125	1079.5	1082.29	0.258781
Choline chloride	Phenol	1;4	293.2	658.52	50.117	0.4959	1091.8	1093.46	0.1525
Choline chloride	Phenol	1;4	298.2	658.52	50.117	0.4959	1089.3	1088.83	0.0435555
Choline chloride	Phenol	1;4	303.2	658.52	50.117	0.4959	1086	1084.77	0.113469
Choline chloride	Phenol	1;4	308.2	658.52	50.117	0.4959	1081.9	1081.44	0.0421912
Choline chloride	Phenol	1;4	313.2	658.52	50.117	0.4959	1079.5	1078.97	0.04864
Choline chloride	Phenol	1;4	318.2	658.52	50.117	0.4959	1076.3	1077.44	0.106233
Choline chloride	Phenol	1;5	293.2	660.49	51.686	0.4848	1089.8	1090.91	0.102153
Choline chloride	Phenol	1;5	298.2	660.49	51.686	0.4848	1087	1086.23	0.0708738
Choline chloride	Phenol	1;5	303.2	660.49	51.686	0.4848	1083.8	1082.09	0.158193
Choline chloride	Phenol	1;5	308.2	660.49	51.686	0.4848	1080.3	1078.64	0.153689
Choline chloride	Phenol	1;5	313.2	660.49	51.686	0.4848	1076.1	1076.03	0.00658404
Choline chloride	Phenol	1;5	318.2	660.49	51.686	0.4848	1073.6	1074.36	0.0705832
Choline chloride	Phenol	1;6	293.2	661.93	52.851	0.477	1088.5	1089.88	0.127207
Choline chloride	Phenol	1;6	298.2	661.93	52.851	0.477	1085.2	1085.27	0.00630914
Choline chloride	Phenol	1;6	303.2	661.93	52.851	0.477	1081.8	1081.18	0.0569781
Choline chloride	Phenol	1;6	308.2	661.93	52.851	0.477	1078.2	1077.79	0.0381735
Choline chloride	Phenol	1;6	313.2	661.93	52.851	0.477	1074.5	1075.22	0.0673084
Choline chloride	Phenol	1;6	318.2	661.93	52.851	0.477	1071.7	1073.6	0.177213
Choline chloride	p-Toluenesulfonic acid	1;1	303.15	801.64	30.416	1.2518	1207.4	1273.61	5.48385
Choline chloride	Tartaric acid	1;1	296.15	782.84	30.449	1.2866	1260	1276.14	1.28079
Choline chloride	Tartaric acid	2;1	303.15	726.83	29.269	1.1114	1273.5	1269.76	0.293851
Choline chloride	Triethylene glycol	1;2	303.15	702.43	27.308	0.9908	1125.4	1123.04	0.20965
Choline chloride	Triethylene glycol	1;2	313.15	702.43	27.308	0.9908	1118.9	1118	0.0808661
Choline chloride	Triethylene glycol	1;2	323.15	702.43	27.308	0.9908	1112.5	1112.11	0.0349553
Choline chloride	Triethylene glycol	1;2	333.15	702.43	27.308	0.9908	1106.2	1106.33	0.0116991
Choline chloride	Triethylene glycol	1;2	343.15	702.43	27.308	0.9908	1099.8	1102.07	0.206414
Choline chloride	Triethylene glycol	1;2	353.15	702.43	27.308	0.9908	1093.5	1100.72	0.659885
Choline chloride	Triethylene glycol	1;4	303.15	718.89	27.411	1.0368	1120.2	1130.26	0.898303
Choline chloride	Urea	1;2	303.15	644.44	49.536	0.6509	1187.9	1194	0.513337
Choline chloride	Urea	1;2	298.15	644.44	49.536	0.6509	1197.9	1196.05	0.15448
Choline chloride	Urea	1;2	303.15	644.44	49.536	0.6509	1195.2	1194	0.100575
Choline chloride	Urea	1;2	308.15	644.44	49.536	0.6509	1192.6	1191.77	0.0700035
Choline chloride	Urea	1;2	313.15	644.44	49.536	0.6509	1190	1189.41	0.0492707
Choline chloride	Urea	1;2	318.15	644.44	49.536	0.6509	1187.4	1186.97	0.035903
Choline chloride	Urea	1;2	323.15	644.44	49.536	0.6509	1184.8	1184.44	0.0302041
Choline chloride	Urea	1;2	328.15	644.44	49.536	0.6509	1182.2	1181.79	0.034844
Choline chloride	Urea	1;2	333.15	644.44	49.536	0.6509	1179.6	1178.96	0.054001
Choline chloride	Urea	1;2	338.15	644.44	49.536	0.6509	1177	1175.91	0.0921956
Choline chloride	Urea	1;2	343.15	644.44	49.536	0.6509	1174.4	1172.6	0.153007
Choline chloride	Urea	1;2	348.15	644.44	49.536	0.6509	1171.8	1169.01	0.237887
Choline chloride	Urea	1;2	353.15	644.44	49.536	0.6509	1169.2	1165.16	0.345276
Choline chloride	Urea	1;2	293.15	644.44	49.536	0.6509	1200.1	1197.83	0.189041
Choline chloride	Urea	1;2	303.15	644.44	49.536	0.6509	1194.5	1194	0.0420321
Choline chloride	Urea	1;2	313.15	644.44	49.536	0.6509	1188.7	1189.41	0.0600385
Choline chloride	Urea	1;2	323.15	644.44	49.536	0.6509	1183.1	1184.44	0.113443
Choline chloride	Urea	1;2	333.15	644.44	49.536	0.6509	1177.3	1178.96	0.141256
Choline chloride	Urea	1;2	343.15	644.44	49.536	0.6509	1170.8	1172.6	0.154005
Choline chloride	Urea	1;2	353.15	644.44	49.536	0.6509	1163.5	1165.16	0.142934
Choline chloride	Urea	1;2	363.15	644.44	49.536	0.6509	1155.4	1156.97	0.135664
Choline chloride	Xylitol	1;1	303.15	777.37	24.76	1.5011	1244.5	1243.86	0.0515509
Citric acid	D-Glucose	1;1	296.15	1042.51	26.873	1.914	1450	1446.32	0.254119
D-Glucose	Tartaric acid	1;1	296.15	987.25	27.998	1.9696	1450	1446.32	0.254119
Diethylamine hydrochloride	Guaiacol	1;3	293.15	680.55	43.476	0.4659	1095.4	1095.55	0.0138721
Diethylamine hydrochloride	Guaiacol	1;3	303.15	680.55	43.476	0.4659	1093.1	1089.94	0.288992
Diethylamine hydrochloride	Guaiacol	1;3	313.15	680.55	43.476	0.4659	1083.7	1085.76	0.189902
Diethylamine hydrochloride	Guaiacol	1;3	323.15	680.55	43.476	0.4659	1075.8	1084.01	0.763462
Diethylamine hydrochloride	Guaiacol	1;4	293.15	689.18	44.564	0.4706	1102.4	1099.42	0.270558
Diethylamine hydrochloride	Guaiacol	1;4	303.15	689.18	44.564	0.4706	1098.3	1089.83	0.770782
Diethylamine hydrochloride	Guaiacol	1;4	313.15	689.18	44.564	0.4706	1089.8	1082.28	0.690361
Diethylamine hydrochloride	Guaiacol	1;4	323.15	689.18	44.564	0.4706	1084.1	1078.61	0.506746
Diethylamine hydrochloride	Guaiacol	1;5	293.15	694.99	45.308	0.4737	1106.1	1114.95	0.800065
Diethylamine hydrochloride	Guaiacol	1;5	303.15	694.99	45.308	0.4737	1103.5	1104.92	0.12831
Diethylamine hydrochloride	Guaiacol	1;5	313.15	694.99	45.308	0.4737	1093.7	1096.3	0.238118
Diethylamine hydrochloride	Guaiacol	1;5	323.15	694.99	45.308	0.4737	1083.5	1091.24	0.71423
L-proline	Lactic acid	1;1	293.15	721.95	48.538	0.8243	1265.1	1259.81	0.417784
L-proline	Lactic acid	1;1	298.15	721.95	48.538	0.8243	1262.6	1259.14	0.27379
L-proline	Lactic acid	1;1	303.15	721.95	48.538	0.8243	1258.1	1257.53	0.0451478
L-proline	Lactic acid	1;1	308.15	721.95	48.538	0.8243	1254.6	1255.15	0.0436072
L-proline	Lactic acid	1;1	313.15	721.95	48.538	0.8243	1251.1	1252.16	0.0847292
L-proline	Lactic acid	1;1	318.15	721.95	48.538	0.8243	1247.6	1248.73	0.0905811
L-proline	Lactic acid	1;1	323.15	721.95	48.538	0.8243	1244	1244.99	0.0795482
L-proline	Lactic acid	1;1	328.15	721.95	48.538	0.8243	1240.5	1241.03	0.0431191
L-proline	Lactic acid	1;1	333.15	721.95	48.538	0.8243	1237	1236.92	0.00616915
L-proline	Lactic acid	1;1	338.15	721.95	48.538	0.8243	1233.6	1232.68	0.0747067
L-proline	Lactic acid	1;1	343.15	721.95	48.538	0.8243	1230.1	1228.3	0.146734
L-proline	Levulinic acid	1;2	293.15	745.61	42.88	0.7044	1201	1199.98	0.0845983
L-proline	Levulinic acid	1;2	298.15	745.61	42.88	0.7044	1197.3	1197.14	0.0133341
L-proline	Levulinic acid	1;2	303.15	745.61	42.88	0.7044	1193.5	1193.68	0.0153782
L-proline	Levulinic acid	1;2	308.15	745.61	42.88	0.7044	1189.8	1189.82	0.00164375
L-proline	Levulinic acid	1;2	313.15	745.61	42.88	0.7044	1186	1185.77	0.0193411
L-proline	Levulinic acid	1;2	318.15	745.61	42.88	0.7044	1182.4	1181.75	0.0545946
L-proline	Levulinic acid	1;2	323.15	745.61	42.88	0.7044	1178.7	1177.96	0.0623862
L-proline	Levulinic acid	1;2	328.15	745.61	42.88	0.7044	1175	1174.55	0.037965
L-proline	Levulinic acid	1;2	333.15	745.61	42.88	0.7044	1171.3	1171.62	0.0275774
L-proline	Levulinic acid	1;2	338.15	745.61	42.88	0.7044	1167.7	1169.22	0.129831
L-proline	Levulinic acid	1;2	343.15	745.61	42.88	0.7044	1164	1167.32	0.285433
Methyl triphenylphosphonium bromide	Ethylene glycol	1;3	298.15	708.03	37.459	0.9031	1250.1	1244.34	0.460757
Methyl triphenylphosphonium bromide	Ethylene glycol	1;3	303.15	708.03	37.459	0.9031	1242.4	1243.7	0.104506
Methyl triphenylphosphonium bromide	Ethylene glycol	1;3	308.15	708.03	37.459	0.9031	1243.2	1242.09	0.089599
Methyl triphenylphosphonium bromide	Ethylene glycol	1;3	313.15	708.03	37.459	0.9031	1239.8	1239.64	0.0126013
Methyl triphenylphosphonium bromide	Ethylene glycol	1;3	318.15	708.03	37.459	0.9031	1236.3	1236.54	0.0194781
Methyl triphenylphosphonium bromide	Ethylene glycol	1;3	323.15	708.03	37.459	0.9031	1232.4	1232.96	0.045479
Methyl triphenylphosphonium bromide	Ethylene glycol	1;3	328.15	708.03	37.459	0.9031	1229.3	1229.08	0.0175436
Methyl triphenylphosphonium bromide	Ethylene glycol	1;3	333.15	708.03	37.459	0.9031	1226	1225.08	0.0752146
Methyl triphenylphosphonium bromide	Ethylene glycol	1;3	338.15	708.03	37.459	0.9031	1222.3	1221.08	0.099896
Methyl triphenylphosphonium bromide	Ethylene glycol	1;3	343.15	708.03	37.459	0.9031	1218.8	1217.19	0.13208
Methyl triphenylphosphonium bromide	Ethylene glycol	1;3	348.15	708.03	37.459	0.9031	1215.3	1213.48	0.150122
Methyl triphenylphosphonium bromide	Ethylene glycol	1;3	353.15	708.03	37.459	0.9031	1211.9	1209.96	0.159947
Methyl triphenylphosphonium bromide	Ethylene glycol	1;3	358.15	708.03	37.459	0.9031	1208.3	1206.64	0.137168
Methyl triphenylphosphonium bromide	Ethylene glycol	1;3	363.15	708.03	37.459	0.9031	1204.5	1203.49	0.0839685
Methyl triphenylphosphonium bromide	Ethylene glycol	1;3	368.15	708.03	37.459	0.9031	1201.3	1200.46	0.0703365
Methyl triphenylphosphonium bromide	Ethylene glycol	1;4	298.15	684.73	39.865	0.921	1232.6	1231.73	0.0706371
Methyl triphenylphosphonium bromide	Ethylene glycol	1;4	308.15	684.73	39.865	0.921	1225.6	1226.47	0.0706403
Methyl triphenylphosphonium bromide	Ethylene glycol	1;4	318.15	684.73	39.865	0.921	1218.5	1219.35	0.0698155
Methyl triphenylphosphonium bromide	Ethylene glycol	1;4	328.15	684.73	39.865	0.921	1211.4	1211.72	0.0260842
Methyl triphenylphosphonium bromide	Ethylene glycol	1;4	338.15	684.73	39.865	0.921	1204.3	1204.35	0.0041591
Methyl triphenylphosphonium bromide	Ethylene glycol	1;4	348.15	684.73	39.865	0.921	1197.2	1197.4	0.0168413
Methyl triphenylphosphonium bromide	Ethylene glycol	1;4	358.15	684.73	39.865	0.921	1190	1190.62	0.0522668
Methyl triphenylphosphonium bromide	Ethylene glycol	1;4	298.15	684.73	39.865	0.921	1232.6	1231.73	0.0706371
Methyl triphenylphosphonium bromide	Ethylene glycol	1;4	303.15	684.73	39.865	0.921	1229	1229.42	0.0344269
Methyl triphenylphosphonium bromide	Ethylene glycol	1;4	308.15	684.73	39.865	0.921	1225.6	1226.47	0.0706403
Methyl triphenylphosphonium bromide	Ethylene glycol	1;4	313.15	684.73	39.865	0.921	1222	1223.05	0.0857187
Methyl triphenylphosphonium bromide	Ethylene glycol	1;4	318.15	684.73	39.865	0.921	1218.5	1219.35	0.0698155
Methyl triphenylphosphonium bromide	Ethylene glycol	1;4	323.15	684.73	39.865	0.921	1215.1	1215.53	0.0356547
Methyl triphenylphosphonium bromide	Ethylene glycol	1;4	328.15	684.73	39.865	0.921	1211.4	1211.72	0.0260842
Methyl triphenylphosphonium bromide	Ethylene glycol	1;4	333.15	684.73	39.865	0.921	1207.9	1207.98	0.00634632
Methyl triphenylphosphonium bromide	Ethylene glycol	1;4	338.15	684.73	39.865	0.921	1204.3	1204.35	0.0041591
Methyl triphenylphosphonium bromide	Ethylene glycol	1;4	343.15	684.73	39.865	0.921	1200.9	1200.83	0.00546363
Methyl triphenylphosphonium bromide	Ethylene glycol	1;4	348.15	684.73	39.865	0.921	1197.2	1197.4	0.0168413
Methyl triphenylphosphonium bromide	Ethylene glycol	1;4	353.15	684.73	39.865	0.921	1193.6	1194.01	0.0344302
Methyl triphenylphosphonium bromide	Ethylene glycol	1;4	358.15	684.73	39.865	0.921	1190	1190.62	0.0522668
Methyl triphenylphosphonium bromide	Ethylene glycol	1;4	363.15	684.73	39.865	0.921	1186.4	1187.21	0.0679484
Methyl triphenylphosphonium bromide	Ethylene glycol	1;4	368.15	684.73	39.865	0.921	1182.8	1183.75	0.0807238
Methyl triphenylphosphonium bromide	Ethylene glycol	1;5.25	298.15	666.5	42.132	0.9354	1219.5	1217.11	0.195806
Methyl triphenylphosphonium bromide	Ethylene glycol	1;5.25	303.15	666.5	42.132	0.9354	1216.3	1214.72	0.129627
Methyl triphenylphosphonium bromide	Ethylene glycol	1;5.25	308.15	666.5	42.132	0.9354	1212.4	1211.82	0.0475831
Methyl triphenylphosphonium bromide	Ethylene glycol	1;5.25	313.15	666.5	42.132	0.9354	1208.6	1208.57	0.00280378
Methyl triphenylphosphonium bromide	Ethylene glycol	1;5.25	318.15	666.5	42.132	0.9354	1205.2	1205.09	0.00915087
Methyl triphenylphosphonium bromide	Ethylene glycol	1;5.25	323.15	666.5	42.132	0.9354	1202	1201.5	0.0414905
Methyl triphenylphosphonium bromide	Ethylene glycol	1;5.25	328.15	666.5	42.132	0.9354	1198	1197.87	0.01074
Methyl triphenylphosphonium bromide	Ethylene glycol	1;5.25	333.15	666.5	42.132	0.9354	1194.7	1194.23	0.0390844
Methyl triphenylphosphonium bromide	Ethylene glycol	1;5.25	338.15	666.5	42.132	0.9354	1190.7	1190.59	0.00940044
Methyl triphenylphosphonium bromide	Ethylene glycol	1;5.25	343.15	666.5	42.132	0.9354	1187	1186.92	0.00699123
Methyl triphenylphosphonium bromide	Ethylene glycol	1;5.25	348.15	666.5	42.132	0.9354	1183.4	1183.19	0.0174942
Methyl triphenylphosphonium bromide	Ethylene glycol	1;5.25	353.15	666.5	42.132	0.9354	1179.2	1179.4	0.0165527
Methyl triphenylphosphonium bromide	Ethylene glycol	1;5.25	358.15	666.5	42.132	0.9354	1176.1	1175.52	0.0492538
Methyl triphenylphosphonium bromide	Ethylene glycol	1;5.25	363.15	666.5	42.132	0.9354	1172.3	1171.59	0.0603806
Methyl triphenylphosphonium bromide	Ethylene glycol	1;5.25	368.15	666.5	42.132	0.9354	1168.8	1167.66	0.0975224
Methyl triphenylphosphonium bromide	Glycerol	1;1.75	298.15	843.78	28.329	1.1582	1289.9	1286.81	0.239233
Methyl triphenylphosphonium bromide	Glycerol	1;1.75	308.15	843.78	28.329	1.1582	1283	1283.32	0.0248016
Methyl triphenylphosphonium bromide	Glycerol	1;1.75	318.15	843.78	28.329	1.1582	1275.9	1276.03	0.0103011
Methyl triphenylphosphonium bromide	Glycerol	1;1.75	328.15	843.78	28.329	1.1582	1268.8	1267.49	0.1036
Methyl triphenylphosphonium bromide	Glycerol	1;1.75	338.15	843.78	28.329	1.1582	1261.9	1259.69	0.175233
Methyl triphenylphosphonium bromide	Glycerol	1;1.75	348.15	843.78	28.329	1.1582	1255	1253.45	0.123116
Methyl triphenylphosphonium bromide	Glycerol	1;1.75	358.15	843.78	28.329	1.1582	1248	1248.32	0.0257266
Methyl triphenylphosphonium bromide	Glycerol	1;2.03	298.15	831.16	28.884	1.1859	1306.4	1299	0.566675
Methyl triphenylphosphonium bromide	Glycerol	1;2.03	303.15	831.16	28.884	1.1859	1303	1299.93	0.235385
Methyl triphenylphosphonium bromide	Glycerol	1;2.03	308.15	831.16	28.884	1.1859	1299	1299.42	0.0324563
Methyl triphenylphosphonium bromide	Glycerol	1;2.03	313.15	831.16	28.884	1.1859	1295.2	1297.67	0.191031
Methyl triphenylphosphonium bromide	Glycerol	1;2.03	318.15	831.16	28.884	1.1859	1292	1294.95	0.228356
Methyl triphenylphosphonium bromide	Glycerol	1;2.03	323.15	831.16	28.884	1.1859	1288.6	1291.53	0.227415
Methyl triphenylphosphonium bromide	Glycerol	1;2.03	328.15	831.16	28.884	1.1859	1285.1	1287.69	0.201342
Methyl triphenylphosphonium bromide	Glycerol	1;2.03	333.15	831.16	28.884	1.1859	1281.7	1283.66	0.15293
Methyl triphenylphosphonium bromide	Glycerol	1;2.03	338.15	831.16	28.884	1.1859	1278.2	1279.63	0.112045
Methyl triphenylphosphonium bromide	Glycerol	1;2.03	343.15	831.16	28.884	1.1859	1274.9	1275.72	0.0642255
Methyl triphenylphosphonium bromide	Glycerol	1;2.03	348.15	831.16	28.884	1.1859	1271.5	1271.96	0.0363646
Methyl triphenylphosphonium bromide	Glycerol	1;2.03	353.15	831.16	28.884	1.1859	1268.2	1268.34	0.0108026
Methyl triphenylphosphonium bromide	Glycerol	1;2.03	358.15	831.16	28.884	1.1859	1264.8	1264.76	0.00305481
Methyl triphenylphosphonium bromide	Glycerol	1;2.03	363.15	831.16	28.884	1.1859	1261.5	1261.12	0.0303399
Methyl triphenylphosphonium bromide	Glycerol	1;2.03	368.15	831.16	28.884	1.1859	1258.1	1257.27	0.0658698
Methyl triphenylphosphonium bromide	Glycerol	1;3	298.15	801.64	30.416	1.2518	1297.6	1269.73	2.14761
Methyl triphenylphosphonium bromide	Glycerol	1;3	303.15	801.64	30.416	1.2518	1294.5	1273.61	1.61359
Methyl triphenylphosphonium bromide	Glycerol	1;3	308.15	801.64	30.416	1.2518	1290.6	1276.23	1.11338
Methyl triphenylphosphonium bromide	Glycerol	1;3	313.15	801.64	30.416	1.2518	1287	1277.59	0.731302
Methyl triphenylphosphonium bromide	Glycerol	1;3	318.15	801.64	30.416	1.2518	1283.6	1277.75	0.455752
Methyl triphenylphosphonium bromide	Glycerol	1;3	323.15	801.64	30.416	1.2518	1280.9	1276.84	0.316921
Methyl triphenylphosphonium bromide	Glycerol	1;3	328.15	801.64	30.416	1.2518	1276.6	1275.03	0.123106
Methyl triphenylphosphonium bromide	Glycerol	1;3	333.15	801.64	30.416	1.2518	1273.6	1272.51	0.0857919
Methyl triphenylphosphonium bromide	Glycerol	1;3	338.15	801.64	30.416	1.2518	1269.6	1269.48	0.00983714
Methyl triphenylphosphonium bromide	Glycerol	1;3	343.15	801.64	30.416	1.2518	1266	1266.11	0.00889518
Methyl triphenylphosphonium bromide	Glycerol	1;3	348.15	801.64	30.416	1.2518	1262.6	1262.57	0.00266088
Methyl triphenylphosphonium bromide	Glycerol	1;3	353.15	801.64	30.416	1.2518	1259.3	1258.94	0.0288585
Methyl triphenylphosphonium bromide	Glycerol	1;3	358.15	801.64	30.416	1.2518	1255.6	1255.27	0.0261381
Methyl triphenylphosphonium bromide	Glycerol	1;3	363.15	801.64	30.416	1.2518	1252.4	1251.57	0.0661391
Methyl triphenylphosphonium bromide	Glycerol	1;3	368.15	801.64	30.416	1.2518	1248.6	1247.8	0.0644092
Methyl triphenylphosphonium bromide	Glycerol	1;4	298.15	783.62	31.558	1.2929	1288.9	1280.5	0.652102
Methyl triphenylphosphonium bromide	Glycerol	1;4	303.15	783.62	31.558	1.2929	1285.5	1281.58	0.304587
Methyl triphenylphosphonium bromide	Glycerol	1;4	308.15	783.62	31.558	1.2929	1281.7	1281.29	0.0319014
Methyl triphenylphosphonium bromide	Glycerol	1;4	313.15	783.62	31.558	1.2929	1278	1279.75	0.13709
Methyl triphenylphosphonium bromide	Glycerol	1;4	318.15	783.62	31.558	1.2929	1274.5	1277.16	0.209076
Methyl triphenylphosphonium bromide	Glycerol	1;4	323.15	783.62	31.558	1.2929	1271	1273.77	0.217791
Methyl triphenylphosphonium bromide	Glycerol	1;4	328.15	783.62	31.558	1.2929	1267.3	1269.82	0.198857
Methyl triphenylphosphonium bromide	Glycerol	1;4	333.15	783.62	31.558	1.2929	1263.4	1265.57	0.171955
Methyl triphenylphosphonium bromide	Glycerol	1;4	338.15	783.62	31.558	1.2929	1260.1	1261.25	0.0910856
Methyl triphenylphosphonium bromide	Glycerol	1;4	343.15	783.62	31.558	1.2929	1256.8	1257.02	0.017495
Methyl triphenylphosphonium bromide	Glycerol	1;4	348.15	783.62	31.558	1.2929	1252.9	1253	0.00806305
Methyl triphenylphosphonium bromide	Glycerol	1;4	353.15	783.62	31.558	1.2929	1249.5	1249.24	0.0210802
Methyl triphenylphosphonium bromide	Glycerol	1;4	358.15	783.62	31.558	1.2929	1245.7	1245.71	0.000665754
Methyl triphenylphosphonium bromide	Glycerol	1;4	363.15	783.62	31.558	1.2929	1242.3	1242.34	0.00359625
Methyl triphenylphosphonium bromide	Glycerol	1;4	368.15	783.62	31.558	1.2929	1238.6	1239.04	0.0353352
N,N diethylenethanol ammonium chloride	Ethylene glycol	1;2	298.15	610.52	39.503	0.9195	1099.9	1095.75	0.377575
N,N diethylenethanol ammonium chloride	Ethylene glycol	1;2	303.15	610.52	39.503	0.9195	1096.8	1093.46	0.304975
N,N diethylenethanol ammonium chloride	Ethylene glycol	1;2	308.15	610.52	39.503	0.9195	1093.8	1091.12	0.244712
N,N diethylenethanol ammonium chloride	Ethylene glycol	1;2	313.15	610.52	39.503	0.9195	1090.9	1088.75	0.197264
N,N diethylenethanol ammonium chloride	Ethylene glycol	1;2	318.15	610.52	39.503	0.9195	1087.9	1086.32	0.145171
N,N diethylenethanol ammonium chloride	Ethylene glycol	1;2	323.15	610.52	39.503	0.9195	1084.8	1083.83	0.0896967
N,N diethylenethanol ammonium chloride	Ethylene glycol	1;2	328.15	610.52	39.503	0.9195	1081.8	1081.25	0.0509395
N,N diethylenethanol ammonium chloride	Ethylene glycol	1;2	333.15	610.52	39.503	0.9195	1078.8	1078.57	0.0212586
N,N diethylenethanol ammonium chloride	Ethylene glycol	1;2	338.15	610.52	39.503	0.9195	1075.9	1075.79	0.0104943
N,N diethylenethanol ammonium chloride	Ethylene glycol	1;2	343.15	610.52	39.503	0.9195	1072.8	1072.91	0.0106596
N,N diethylenethanol ammonium chloride	Ethylene glycol	1;2.03	298.15	610.36	39.62	0.9203	1099.5	1095.88	0.328789
N,N diethylenethanol ammonium chloride	Ethylene glycol	1;2.03	303.15	610.36	39.62	0.9203	1096.5	1093.53	0.2713
N,N diethylenethanol ammonium chloride	Ethylene glycol	1;2.03	308.15	610.36	39.62	0.9203	1093.3	1091.14	0.197842
N,N diethylenethanol ammonium chloride	Ethylene glycol	1;2.03	313.15	610.36	39.62	0.9203	1090.3	1088.72	0.145013
N,N diethylenethanol ammonium chloride	Ethylene glycol	1;2.03	318.15	610.36	39.62	0.9203	1087.1	1086.26	0.076955
N,N diethylenethanol ammonium chloride	Ethylene glycol	1;2.03	323.15	610.36	39.62	0.9203	1084	1083.76	0.0225572
N,N diethylenethanol ammonium chloride	Ethylene glycol	1;2.03	328.15	610.36	39.62	0.9203	1080.9	1081.17	0.0254272
N,N diethylenethanol ammonium chloride	Ethylene glycol	1;2.03	333.15	610.36	39.62	0.9203	1077.8	1078.5	0.0651419
N,N diethylenethanol ammonium chloride	Ethylene glycol	1;2.03	338.15	610.36	39.62	0.9203	1074.8	1075.73	0.0863375
N,N diethylenethanol ammonium chloride	Ethylene glycol	1;2.03	343.15	610.36	39.62	0.9203	1071.7	1072.86	0.108623
N,N diethylenethanol ammonium chloride	Ethylene glycol	1;2.03	348.15	610.36	39.62	0.9203	1068.6	1069.95	0.126665
N,N diethylenethanol ammonium chloride	Ethylene glycol	1;2.03	353.15	610.36	39.62	0.9203	1065.5	1067.08	0.148079
N,N diethylenethanol ammonium chloride	Ethylene glycol	1;2.03	358.15	610.36	39.62	0.9203	1062.4	1064.36	0.184406
N,N diethylenethanol ammonium chloride	Ethylene glycol	1;2.03	363.15	610.36	39.62	0.9203	1059	1061.96	0.27917
N,N diethylenethanol ammonium chloride	Ethylene glycol	1;2.03	368.15	610.36	39.62	0.9203	1056.2	1060.05	0.364909
N,N diethylenethanol ammonium chloride	Ethylene glycol	1;3	298.15	606.72	42.693	0.9378	1101.8	1102.53	0.0664095
N,N diethylenethanol ammonium chloride	Ethylene glycol	1;3	303.15	606.72	42.693	0.9378	1098.6	1099.18	0.0531161
N,N diethylenethanol ammonium chloride	Ethylene glycol	1;3	308.15	606.72	42.693	0.9378	1095.5	1095.94	0.0399201
N,N diethylenethanol ammonium chloride	Ethylene glycol	1;3	313.15	606.72	42.693	0.9378	1092.6	1092.81	0.0191771
N,N diethylenethanol ammonium chloride	Ethylene glycol	1;3	318.15	606.72	42.693	0.9378	1089.3	1089.79	0.0450716
N,N diethylenethanol ammonium chloride	Ethylene glycol	1;3	323.15	606.72	42.693	0.9378	1086.2	1086.85	0.0595946
N,N diethylenethanol ammonium chloride	Ethylene glycol	1;3	328.15	606.72	42.693	0.9378	1083	1083.93	0.0854448
N,N diethylenethanol ammonium chloride	Ethylene glycol	1;3	333.15	606.72	42.693	0.9378	1079.7	1080.96	0.117126
N,N diethylenethanol ammonium chloride	Ethylene glycol	1;3	338.15	606.72	42.693	0.9378	1076.7	1077.91	0.112634
N,N diethylenethanol ammonium chloride	Ethylene glycol	1;3	343.15	606.72	42.693	0.9378	1074	1074.74	0.0691392
N,N diethylenethanol ammonium chloride	Ethylene glycol	1;3	348.15	606.72	42.693	0.9378	1070.5	1071.47	0.0903678
N,N diethylenethanol ammonium chloride	Ethylene glycol	1;3	353.15	606.72	42.693	0.9378	1067.5	1068.15	0.0610545
N,N diethylenethanol ammonium chloride	Ethylene glycol	1;3	358.15	606.72	42.693	0.9378	1064.2	1064.92	0.0672001
N,N diethylenethanol ammonium chloride	Ethylene glycol	1;3	363.15	606.72	42.693	0.9378	1060	1061.93	0.181822
N,N diethylenethanol ammonium chloride	Ethylene glycol	1;3	368.15	606.72	42.693	0.9378	1054.6	1059.4	0.454701
N,N diethylenethanol ammonium chloride	Ethylene glycol	1;4	298.15	604.66	44.874	0.9488	1103.7	1104.54	0.0756766
N,N diethylenethanol ammonium chloride	Ethylene glycol	1;4	303.15	604.66	44.874	0.9488	1100.4	1101.12	0.0656409
N,N diethylenethanol ammonium chloride	Ethylene glycol	1;4	308.15	604.66	44.874	0.9488	1097.3	1097.8	0.045655
N,N diethylenethanol ammonium chloride	Ethylene glycol	1;4	313.15	604.66	44.874	0.9488	1094.2	1094.57	0.0334172
N,N diethylenethanol ammonium chloride	Ethylene glycol	1;4	318.15	604.66	44.874	0.9488	1091	1091.39	0.0359011
N,N diethylenethanol ammonium chloride	Ethylene glycol	1;4	323.15	604.66	44.874	0.9488	1087.7	1088.24	0.0496337
N,N diethylenethanol ammonium chloride	Ethylene glycol	1;4	328.15	604.66	44.874	0.9488	1084.6	1085.07	0.0428818
N,N diethylenethanol ammonium chloride	Ethylene glycol	1;4	333.15	604.66	44.874	0.9488	1081.5	1081.83	0.0303382
N,N diethylenethanol ammonium chloride	Ethylene glycol	1;4	338.15	604.66	44.874	0.9488	1078.2	1078.51	0.0286369
N,N diethylenethanol ammonium chloride	Ethylene glycol	1;4	343.15	604.66	44.874	0.9488	1075	1075.12	0.0110399
N,N diethylenethanol ammonium chloride	Ethylene glycol	1;4	348.15	604.66	44.874	0.9488	1071.8	1071.71	0.00831667
N,N diethylenethanol ammonium chloride	Ethylene glycol	1;4	353.15	604.66	44.874	0.9488	1068.3	1068.38	0.00788919
N,N diethylenethanol ammonium chloride	Ethylene glycol	1;4	358.15	604.66	44.874	0.9488	1065.4	1065.28	0.0110792
N,N diethylenethanol ammonium chloride	Ethylene glycol	1;4	363.15	604.66	44.874	0.9488	1062.2	1062.58	0.0359818
N,N diethylenethanol ammonium chloride	Ethylene glycol	1;4	368.15	604.66	44.874	0.9488	1059	1060.48	0.14009
N,N diethylenethanol ammonium chloride	Glycerol	1;2	298.15	689.61	32.396	1.2295	1176.6	1175.88	0.0611294
N,N diethylenethanol ammonium chloride	Glycerol	1;2	303.15	689.61	32.396	1.2295	1173.5	1172.61	0.0755397
N,N diethylenethanol ammonium chloride	Glycerol	1;2	308.15	689.61	32.396	1.2295	1170.3	1169.39	0.0779416
N,N diethylenethanol ammonium chloride	Glycerol	1;2	313.15	689.61	32.396	1.2295	1167.2	1166.22	0.0835691
N,N diethylenethanol ammonium chloride	Glycerol	1;2	318.15	689.61	32.396	1.2295	1164.2	1163.11	0.0932829
N,N diethylenethanol ammonium chloride	Glycerol	1;2	323.15	689.61	32.396	1.2295	1161.2	1160.03	0.101178
N,N diethylenethanol ammonium chloride	Glycerol	1;2	328.15	689.61	32.396	1.2295	1158.2	1156.92	0.110642
N,N diethylenethanol ammonium chloride	Glycerol	1;2	333.15	689.61	32.396	1.2295	1155.2	1153.76	0.124607
N,N diethylenethanol ammonium chloride	Glycerol	1;2	338.15	689.61	32.396	1.2295	1152.2	1150.54	0.144429
N,N diethylenethanol ammonium chloride	Glycerol	1;2	343.15	689.61	32.396	1.2295	1149.2	1147.26	0.169046
N,N diethylenethanol ammonium chloride	Glycerol	1;2.03	298.15	689.85	32.445	1.2317	1173.1	1176.43	0.283857
N,N diethylenethanol ammonium chloride	Glycerol	1;2.03	303.15	689.85	32.445	1.2317	1170	1173.18	0.271478
N,N diethylenethanol ammonium chloride	Glycerol	1;2.03	308.15	689.85	32.445	1.2317	1167.1	1169.96	0.24526
N,N diethylenethanol ammonium chloride	Glycerol	1;2.03	313.15	689.85	32.445	1.2317	1163.8	1166.81	0.258699
N,N diethylenethanol ammonium chloride	Glycerol	1;2.03	318.15	689.85	32.445	1.2317	1161.3	1163.71	0.207777
N,N diethylenethanol ammonium chloride	Glycerol	1;2.03	323.15	689.85	32.445	1.2317	1158.5	1160.64	0.184645
N,N diethylenethanol ammonium chloride	Glycerol	1;2.03	328.15	689.85	32.445	1.2317	1155.4	1157.55	0.186139
N,N diethylenethanol ammonium chloride	Glycerol	1;2.03	333.15	689.85	32.445	1.2317	1153.1	1154.41	0.113943
N,N diethylenethanol ammonium chloride	Glycerol	1;2.03	338.15	689.85	32.445	1.2317	1149.2	1151.21	0.175167
N,N diethylenethanol ammonium chloride	Glycerol	1;2.03	343.15	689.85	32.445	1.2317	1145.8	1147.96	0.188478
N,N diethylenethanol ammonium chloride	Glycerol	1;2.03	348.15	689.85	32.445	1.2317	1143.1	1144.7	0.139712
N,N diethylenethanol ammonium chloride	Glycerol	1;2.03	353.15	689.85	32.445	1.2317	1140.3	1141.5	0.105229
N,N diethylenethanol ammonium chloride	Glycerol	1;2.03	358.15	689.85	32.445	1.2317	1137.4	1138.47	0.0938558
N,N diethylenethanol ammonium chloride	Glycerol	1;2.03	363.15	689.85	32.445	1.2317	1134.4	1135.71	0.115781
N,N diethylenethanol ammonium chloride	Glycerol	1;2.03	368.15	689.85	32.445	1.2317	1131.1	1133.35	0.19915
N,N diethylenethanol ammonium chloride	Glycerol	1;3	298.15	695.61	33.703	1.2865	1205.1	1201.05	0.335759
N,N diethylenethanol ammonium chloride	Glycerol	1;3	303.15	695.61	33.703	1.2865	1202	1198.68	0.276291
N,N diethylenethanol ammonium chloride	Glycerol	1;3	308.15	695.61	33.703	1.2865	1199	1196.11	0.241088
N,N diethylenethanol ammonium chloride	Glycerol	1;3	313.15	695.61	33.703	1.2865	1196.1	1193.41	0.224922
N,N diethylenethanol ammonium chloride	Glycerol	1;3	318.15	695.61	33.703	1.2865	1192.9	1190.62	0.190761
N,N diethylenethanol ammonium chloride	Glycerol	1;3	323.15	695.61	33.703	1.2865	1188.4	1187.78	0.0522917
N,N diethylenethanol ammonium chloride	Glycerol	1;3	328.15	695.61	33.703	1.2865	1186.8	1184.88	0.161578
N,N diethylenethanol ammonium chloride	Glycerol	1;3	333.15	695.61	33.703	1.2865	1184	1181.94	0.174177
N,N diethylenethanol ammonium chloride	Glycerol	1;3	338.15	695.61	33.703	1.2865	1180.7	1178.95	0.148592
N,N diethylenethanol ammonium chloride	Glycerol	1;3	343.15	695.61	33.703	1.2865	1177.7	1175.91	0.151757
N,N diethylenethanol ammonium chloride	Glycerol	1;3	348.15	695.61	33.703	1.2865	1174.6	1172.86	0.148358
N,N diethylenethanol ammonium chloride	Glycerol	1;3	353.15	695.61	33.703	1.2865	1171.9	1169.81	0.178227
N,N diethylenethanol ammonium chloride	Glycerol	1;3	358.15	695.61	33.703	1.2865	1168.5	1166.82	0.143756
N,N diethylenethanol ammonium chloride	Glycerol	1;3	363.15	695.61	33.703	1.2865	1166.1	1163.94	0.185221
N,N diethylenethanol ammonium chloride	Glycerol	1;3	368.15	695.61	33.703	1.2865	1162.4	1161.23	0.100397
N,N diethylenethanol ammonium chloride	Glycerol	1;4	298.15	699.38	34.546	1.3207	1220.1	1217.58	0.206458
N,N diethylenethanol ammonium chloride	Glycerol	1;4	303.15	699.38	34.546	1.3207	1217.3	1215.86	0.11807
N,N diethylenethanol ammonium chloride	Glycerol	1;4	308.15	699.38	34.546	1.3207	1214.1	1213.71	0.0317203
N,N diethylenethanol ammonium chloride	Glycerol	1;4	313.15	699.38	34.546	1.3207	1211.4	1211.23	0.0139824
N,N diethylenethanol ammonium chloride	Glycerol	1;4	318.15	699.38	34.546	1.3207	1208.1	1208.5	0.0327801
N,N diethylenethanol ammonium chloride	Glycerol	1;4	323.15	699.38	34.546	1.3207	1204.8	1205.59	0.0651823
N,N diethylenethanol ammonium chloride	Glycerol	1;4	328.15	699.38	34.546	1.3207	1202.1	1202.56	0.0381413
N,N diethylenethanol ammonium chloride	Glycerol	1;4	333.15	699.38	34.546	1.3207	1198.9	1199.46	0.0468101
N,N diethylenethanol ammonium chloride	Glycerol	1;4	338.15	699.38	34.546	1.3207	1196.1	1196.33	0.0189497
N,N diethylenethanol ammonium chloride	Glycerol	1;4	343.15	699.38	34.546	1.3207	1193.6	1193.18	0.0352832
N,N diethylenethanol ammonium chloride	Glycerol	1;4	348.15	699.38	34.546	1.3207	1190.1	1190.04	0.00533909
N,N diethylenethanol ammonium chloride	Glycerol	1;4	353.15	699.38	34.546	1.3207	1187.3	1186.92	0.0323046
N,N diethylenethanol ammonium chloride	Glycerol	1;4	358.15	699.38	34.546	1.3207	1184.1	1183.84	0.0222013
N,N diethylenethanol ammonium chloride	Glycerol	1;4	363.15	699.38	34.546	1.3207	1180.7	1180.82	0.010152
N,N diethylenethanol ammonium chloride	Glycerol	1;4	368.15	699.38	34.546	1.3207	1178.1	1177.89	0.0178486
Tetrabutylammonium chloride	Asinine	6;1	303.15	808.05	14.827	0.9025	1004.2	1004.7	0.049966
Tetrabutylammonium chloride	Asinine	6;1	313.15	808.05	14.827	0.9025	998.3	999.099	0.0800419
Tetrabutylammonium chloride	Asinine	6;1	323.15	808.05	14.827	0.9025	992.1	993.769	0.168277
Tetrabutylammonium chloride	Asinine	6;1	333.15	808.05	14.827	0.9025	986	987.218	0.123494
Tetrabutylammonium chloride	Asinine	6;1	343.15	808.05	14.827	0.9025	980.2	979.622	0.0590186
Tetrabutylammonium chloride	Asinine	6;1	353.15	808.05	14.827	0.9025	974.1	973.042	0.108562
Tetrabutylammonium chloride	Asinine	7;1	303.15	804.52	14.647	0.8969	991.1	994.541	0.347206
Tetrabutylammonium chloride	Asinine	7;1	313.15	804.52	14.647	0.8969	983	988.656	0.575341
Tetrabutylammonium chloride	Asinine	7;1	323.15	804.52	14.647	0.8969	977.3	983.17	0.600666
Tetrabutylammonium chloride	Asinine	7;1	333.15	804.52	14.647	0.8969	970.1	976.511	0.66091
Tetrabutylammonium chloride	Asinine	7;1	343.15	804.52	14.647	0.8969	963.3	968.85	0.576144
Tetrabutylammonium chloride	Asinine	7;1	353.15	804.52	14.647	0.8969	957	962.321	0.555983
Tetrabutylammonium chloride	Asinine	8;1	303.15	801.79	14.509	0.8925	994	987.28	0.676034
Tetrabutylammonium chloride	Asinine	8;1	313.15	801.79	14.509	0.8925	988.2	981.175	0.710915
Tetrabutylammonium chloride	Asinine	8;1	323.15	801.79	14.509	0.8925	982.3	975.599	0.682191
Tetrabutylammonium chloride	Asinine	8;1	333.15	801.79	14.509	0.8925	976	968.933	0.724077
Tetrabutylammonium chloride	Asinine	8;1	343.15	801.79	14.509	0.8925	970.3	961.338	0.923584
Tetrabutylammonium chloride	Asinine	8;1	353.15	801.79	14.509	0.8925	964	954.982	0.935432
Tetrabutylammonium chloride	Aspartic acid	9;1	303.15	785.64	14.575	0.8843	962.1	960.937	0.120906
Tetrabutylammonium chloride	Aspartic acid	9;1	313.15	785.64	14.575	0.8843	956.2	954.072	0.222575
Tetrabutylammonium chloride	Aspartic acid	9;1	323.15	785.64	14.575	0.8843	950.1	948.392	0.179751
Tetrabutylammonium chloride	Aspartic acid	9;1	333.15	785.64	14.575	0.8843	944.3	942.212	0.221097
Tetrabutylammonium chloride	Aspartic acid	9;1	343.15	785.64	14.575	0.8843	938.3	935.668	0.280473
Tetrabutylammonium chloride	Aspartic acid	9;1	353.15	785.64	14.575	0.8843	933.1	930.938	0.231704
Tetrabutylammonium chloride	Aspartic acid	10;1	303.15	785.14	14.468	0.8819	958.2	960.887	0.280445
Tetrabutylammonium chloride	Aspartic acid	10;1	313.15	785.14	14.468	0.8819	953.2	954.003	0.0842196
Tetrabutylammonium chloride	Aspartic acid	10;1	323.15	785.14	14.468	0.8819	947.3	948.356	0.111522
Tetrabutylammonium chloride	Aspartic acid	10;1	333.15	785.14	14.468	0.8819	941.3	942.27	0.103038
Tetrabutylammonium chloride	Aspartic acid	10;1	343.15	785.14	14.468	0.8819	935.1	935.869	0.0822638
Tetrabutylammonium chloride	Aspartic acid	10;1	353.15	785.14	14.468	0.8819	929	931.305	0.24808
Tetrabutylammonium chloride	Aspartic acid	11;1	303.15	784.73	14.38	0.8799	957.3	960.969	0.383249
Tetrabutylammonium chloride	Aspartic acid	11;1	313.15	784.73	14.38	0.8799	951	954.07	0.322771
Tetrabutylammonium chloride	Aspartic acid	11;1	323.15	784.73	14.38	0.8799	946.2	948.453	0.238127
Tetrabutylammonium chloride	Aspartic acid	11;1	333.15	784.73	14.38	0.8799	939.1	942.45	0.356674
Tetrabutylammonium chloride	Aspartic acid	11;1	343.15	784.73	14.38	0.8799	934	936.176	0.232977
Tetrabutylammonium chloride	Aspartic acid	11;1	353.15	784.73	14.38	0.8799	928	931.758	0.404952
Tetrabutylammonium chloride	Ethylene glycol	1;2	293.15	588.75	35.684	0.8377	1105	1105.33	0.0300779
Tetrabutylammonium chloride	Ethylene glycol	1;2	303.15	588.75	35.684	0.8377	1099	1099.79	0.0718828
Tetrabutylammonium chloride	Ethylene glycol	1;2	313.15	588.75	35.684	0.8377	1092	1093.23	0.112576
Tetrabutylammonium chloride	Ethylene glycol	1;2	323.15	588.75	35.684	0.8377	1086	1085.93	0.00685124
Tetrabutylammonium chloride	Ethylene glycol	1;2	333.15	588.75	35.684	0.8377	1079	1078.67	0.0307349
Tetrabutylammonium chloride	Ethylene glycol	1;2	343.15	588.75	35.684	0.8377	1073	1072.61	0.0362553
Tetrabutylammonium chloride	Ethylene glycol	1;2	353.15	588.75	35.684	0.8377	1067	1068.99	0.18618
Tetrabutylammonium chloride	Ethylene glycol	1;3	293.15	637.85	31.094	0.962	1130	1127.96	0.18039
Tetrabutylammonium chloride	Ethylene glycol	1;3	303.15	637.85	31.094	0.962	1123	1124.26	0.112024
Tetrabutylammonium chloride	Ethylene glycol	1;3	313.15	637.85	31.094	0.962	1117	1118.12	0.100373
Tetrabutylammonium chloride	Ethylene glycol	1;3	323.15	637.85	31.094	0.962	1110	1110.13	0.0121177
Tetrabutylammonium chloride	Ethylene glycol	1;3	333.15	637.85	31.094	0.962	1104	1101.75	0.204049
Tetrabutylammonium chloride	Ethylene glycol	1;3	343.15	637.85	31.094	0.962	1097	1094.83	0.197364
Tetrabutylammonium chloride	Ethylene glycol	1;3	353.15	637.85	31.094	0.962	1091	1091.08	0.00732244
Tetrabutylammonium chloride	Ethylene glycol	1;4	293.15	590.61	41.852	0.8997	1145	1143.36	0.143535
Tetrabutylammonium chloride	Ethylene glycol	1;4	303.15	590.61	41.852	0.8997	1138	1138.4	0.0348948
Tetrabutylammonium chloride	Ethylene glycol	1;4	313.15	590.61	41.852	0.8997	1132	1132.71	0.0626879
Tetrabutylammonium chloride	Ethylene glycol	1;4	323.15	590.61	41.852	0.8997	1125	1126.93	0.171623
Tetrabutylammonium chloride	Ethylene glycol	1;4	333.15	590.61	41.852	0.8997	1119	1121.37	0.211448
Tetrabutylammonium chloride	Ethylene glycol	1;4	343.15	590.61	41.852	0.8997	1112	1115.95	0.355367
Tetrabutylammonium chloride	Ethylene glycol	1;4	353.15	590.61	41.852	0.8997	1106	1110.54	0.410238
Tetrabutylammonium chloride	Glutamic acid	8;1	303.15	789.04	14.61	0.8895	964.1	964.138	0.00396251
Tetrabutylammonium chloride	Glutamic acid	8;1	313.15	789.04	14.61	0.8895	957.9	957.412	0.0508981
Tetrabutylammonium chloride	Glutamic acid	8;1	323.15	789.04	14.61	0.8895	952.2	951.7	0.0524877
Tetrabutylammonium chloride	Glutamic acid	8;1	333.15	789.04	14.61	0.8895	946	945.293	0.0747569
Tetrabutylammonium chloride	Glutamic acid	8;1	343.15	789.04	14.61	0.8895	940.2	938.336	0.198218
Tetrabutylammonium chloride	Glutamic acid	8;1	353.15	789.04	14.61	0.8895	934	933.055	0.101165
Tetrabutylammonium chloride	Glutamic acid	9;1	303.15	788.15	14.489	0.8863	963	963.286	0.0297187
Tetrabutylammonium chloride	Glutamic acid	9;1	313.15	788.15	14.489	0.8863	957.2	956.512	0.0719176
Tetrabutylammonium chloride	Glutamic acid	9;1	323.15	788.15	14.489	0.8863	951	950.825	0.0183821
Tetrabutylammonium chloride	Glutamic acid	9;1	333.15	788.15	14.489	0.8863	945.2	944.524	0.0714924
Tetrabutylammonium chloride	Glutamic acid	9;1	343.15	788.15	14.489	0.8863	938.9	937.743	0.123177
Tetrabutylammonium chloride	Glutamic acid	9;1	353.15	788.15	14.489	0.8863	932	932.68	0.0729117
Tetrabutylammonium chloride	Glutamic acid	10;1	303.15	787.43	14.391	0.8837	961.2	962.817	0.168195
Tetrabutylammonium chloride	Glutamic acid	10;1	313.15	787.43	14.391	0.8837	954.9	956.006	0.115823
Tetrabutylammonium chloride	Glutamic acid	10;1	323.15	787.43	14.391	0.8837	949	950.346	0.141843
Tetrabutylammonium chloride	Glutamic acid	10;1	333.15	787.43	14.391	0.8837	942.9	944.142	0.13175
Tetrabutylammonium chloride	Glutamic acid	10;1	343.15	787.43	14.391	0.8837	937.2	937.52	0.0340977
Tetrabutylammonium chloride	Glutamic acid	10;1	353.15	787.43	14.391	0.8837	931	932.648	0.177025
Tetrabutylammonium chloride	Glycerol	1;3	293.15	718.68	25.394	1.3077	1014	1029.9	1.56785
Tetrabutylammonium chloride	Glycerol	1;3	303.15	718.68	25.394	1.3077	1008	1018.43	1.03451
Tetrabutylammonium chloride	Glycerol	1;3	313.15	718.68	25.394	1.3077	1001	1008.93	0.79172
Tetrabutylammonium chloride	Glycerol	1;3	323.15	718.68	25.394	1.3077	995	1000.38	0.540971
Tetrabutylammonium chloride	Glycerol	1;3	333.15	718.68	25.394	1.3077	988	992.566	0.462182
Tetrabutylammonium chloride	Glycerol	1;3	343.15	718.68	25.394	1.3077	982	986.549	0.463239
Tetrabutylammonium chloride	Glycerol	1;3	353.15	718.68	25.394	1.3077	976	984.479	0.868706
Tetrabutylammonium chloride	Glycerol	1;4	293.15	716.67	27.193	1.3377	1029	1022.08	0.672301
Tetrabutylammonium chloride	Glycerol	1;4	303.15	716.67	27.193	1.3377	1023	1012.68	1.00841
Tetrabutylammonium chloride	Glycerol	1;4	313.15	716.67	27.193	1.3377	1017	1005.22	1.15812
Tetrabutylammonium chloride	Glycerol	1;4	323.15	716.67	27.193	1.3377	1010	998.019	1.1862
Tetrabutylammonium chloride	Glycerol	1;4	333.15	716.67	27.193	1.3377	1004	990.355	1.35909
Tetrabutylammonium chloride	Glycerol	1;4	343.15	716.67	27.193	1.3377	997	983.187	1.38545
Tetrabutylammonium chloride	Glycerol	1;4	353.15	716.67	27.193	1.3377	991	978.978	1.21313
Tetrabutylammonium chloride	Glycerol	1;5	293.15	715.64	28.558	1.3576	1040	1045.4	0.51881
Tetrabutylammonium chloride	Glycerol	1;5	303.15	715.64	28.558	1.3576	1034	1038.71	0.455256
Tetrabutylammonium chloride	Glycerol	1;5	313.15	715.64	28.558	1.3576	1027	1033.32	0.615854
Tetrabutylammonium chloride	Glycerol	1;5	323.15	715.64	28.558	1.3576	1020	1027.49	0.734369
Tetrabutylammonium chloride	Glycerol	1;5	333.15	715.64	28.558	1.3576	1014	1020.39	0.629827
Tetrabutylammonium chloride	Glycerol	1;5	343.15	715.64	28.558	1.3576	1007	1012.84	0.58017
Tetrabutylammonium chloride	Glycerol	1;5	353.15	715.64	28.558	1.3576	1000	1007.2	0.720167
Tetrabutylammonium chloride	phenylacetic acid	1;2	288.15	773.43	24.934	0.7232	1046.8	1049.77	0.283455
Tetrabutylammonium chloride	phenylacetic acid	1;2	293.15	773.43	24.934	0.7232	1043.6	1045.12	0.145452
Tetrabutylammonium chloride	phenylacetic acid	1;2	298.15	773.43	24.934	0.7232	1040.4	1040.62	0.0209724
Tetrabutylammonium chloride	phenylacetic acid	1;2	303.15	773.43	24.934	0.7232	1037.1	1036.27	0.0800722
Tetrabutylammonium chloride	phenylacetic acid	1;2	308.15	773.43	24.934	0.7232	1033.9	1032.12	0.172352
Tetrabutylammonium chloride	phenylacetic acid	1;2	313.15	773.43	24.934	0.7232	1030.6	1028.26	0.227015
Tetrabutylammonium chloride	phenylacetic acid	1;2	318.15	773.43	24.934	0.7232	1027.3	1024.84	0.239165
Tetrabutylammonium chloride	phenylacetic acid	1;2	323.15	773.43	24.934	0.7232	1024	1022.05	0.1901
Tetrabutylammonium chloride	phenylacetic acid	1;2	328.15	773.43	24.934	0.7232	1020.7	1020.1	0.0584464
Tetrabutylammonium chloride	phenylacetic acid	1;2	333.15	773.43	24.934	0.7232	1017.6	1019.21	0.158095
Tetrabutylammonium chloride	phenylacetic acid	1;2	338.15	773.43	24.934	0.7232	1014.3	1019.56	0.51902
Tetrabutylammonium chloride	Propionic acid	1;2	288.15	650.01	28.199	0.6578	972.4	977.645	0.539344
Tetrabutylammonium chloride	Propionic acid	1;2	293.15	650.01	28.199	0.6578	969.2	972.213	0.310878
Tetrabutylammonium chloride	Propionic acid	1;2	298.15	650.01	28.199	0.6578	965.9	967.275	0.142317
Tetrabutylammonium chloride	Propionic acid	1;2	303.15	650.01	28.199	0.6578	962.7	962.722	0.0022789
Tetrabutylammonium chloride	Propionic acid	1;2	308.15	650.01	28.199	0.6578	959.4	958.503	0.0935069
Tetrabutylammonium chloride	Propionic acid	1;2	313.15	650.01	28.199	0.6578	956.1	954.641	0.152638
Tetrabutylammonium chloride	Propionic acid	1;2	318.15	650.01	28.199	0.6578	952.8	951.242	0.163472
Tetrabutylammonium chloride	Propionic acid	1;2	323.15	650.01	28.199	0.6578	949.5	948.496	0.10572
Tetrabutylammonium chloride	Propionic acid	1;2	328.15	650.01	28.199	0.6578	946.3	946.654	0.0374244
Tetrabutylammonium chloride	Propionic acid	1;2	333.15	650.01	28.199	0.6578	943	946.006	0.318773
Tetrabutylammonium chloride	Propionic acid	1;2	338.15	650.01	28.199	0.6578	939.7	946.845	0.760327
Tetrabutylammonium chloride	Triethylene glycol	1;1	293.15	756.55	18.008	0.9818	1027	1027.79	0.0768375
Tetrabutylammonium chloride	Triethylene glycol	1;1	303.15	756.55	18.008	0.9818	1021	1020.85	0.0149441
Tetrabutylammonium chloride	Triethylene glycol	1;1	313.15	756.55	18.008	0.9818	1015	1014.92	0.00803491
Tetrabutylammonium chloride	Triethylene glycol	1;1	323.15	756.55	18.008	0.9818	1009	1008.75	0.0245201
Tetrabutylammonium chloride	Triethylene glycol	1;1	333.15	756.55	18.008	0.9818	1003	1002.09	0.0907498
Tetrabutylammonium chloride	Triethylene glycol	1;1	343.15	756.55	18.008	0.9818	997	996.049	0.0954159
Tetrabutylammonium chloride	Triethylene glycol	1;1	353.15	756.55	18.008	0.9818	991	992.833	0.184979
Tetrabutylammonium chloride	Triethylene glycol	2;1	293.15	763.73	16.172	0.9405	1007	1009.28	0.226876
Tetrabutylammonium chloride	Triethylene glycol	2;1	303.15	763.73	16.172	0.9405	1001	1001.96	0.0963427
Tetrabutylammonium chloride	Triethylene glycol	2;1	313.15	763.73	16.172	0.9405	995	996.489	0.149644
Tetrabutylammonium chloride	Triethylene glycol	2;1	323.15	763.73	16.172	0.9405	989	990.913	0.193444
Tetrabutylammonium chloride	Triethylene glycol	2;1	333.15	763.73	16.172	0.9405	983	984.218	0.123875
Tetrabutylammonium chloride	Triethylene glycol	2;1	343.15	763.73	16.172	0.9405	976	977.066	0.109268
Tetrabutylammonium chloride	Triethylene glycol	2;1	353.15	763.73	16.172	0.9405	970	971.762	0.1817
Tetrabutylammonium chloride	Triethylene glycol	3;1	293.15	767.65	15.394	0.9198	996	997.415	0.142048
Tetrabutylammonium chloride	Triethylene glycol	3;1	303.15	767.65	15.394	0.9198	990	989.508	0.04969
Tetrabutylammonium chloride	Triethylene glycol	3;1	313.15	767.65	15.394	0.9198	984	984.019	0.00192729
Tetrabutylammonium chloride	Triethylene glycol	3;1	323.15	767.65	15.394	0.9198	978	978.764	0.0781424
Tetrabutylammonium chloride	Triethylene glycol	3;1	333.15	767.65	15.394	0.9198	972	972.424	0.0436193
Tetrabutylammonium chloride	Triethylene glycol	3;1	343.15	767.65	15.394	0.9198	966	965.442	0.0577895
Tetrabutylammonium chloride	Triethylene glycol	3;1	353.15	767.65	15.394	0.9198	960	960.084	0.00874693
Tetrabutylammonium chloride	Triethylene glycol	4;1	293.15	770.09	14.964	0.9074	990	990.553	0.0558645
Tetrabutylammonium chloride	Triethylene glycol	4;1	303.15	770.09	14.964	0.9074	985	982.113	0.293098
Tetrabutylammonium chloride	Triethylene glycol	4;1	313.15	770.09	14.964	0.9074	980	976.45	0.362242
Tetrabutylammonium chloride	Triethylene glycol	4;1	323.15	770.09	14.964	0.9074	973	971.307	0.173965
Tetrabutylammonium chloride	Triethylene glycol	4;1	333.15	770.09	14.964	0.9074	968	965.239	0.285231
Tetrabutylammonium chloride	Triethylene glycol	4;1	343.15	770.09	14.964	0.9074	961	958.571	0.252755
Tetrabutylammonium chloride	Triethylene glycol	4;1	353.15	770.09	14.964	0.9074	955	953.512	0.155789
Tetraethylammonium chloride	Levulinic acid	1;1	293.15	664.78	28.36	0.6212	1097.4	1093.74	0.333217
Tetraethylammonium chloride	Levulinic acid	1;1	298.15	664.78	28.36	0.6212	1093.9	1091.94	0.179352
Tetraethylammonium chloride	Levulinic acid	1;1	303.15	664.78	28.36	0.6212	1090.3	1089.59	0.0652583
Tetraethylammonium chloride	Levulinic acid	1;1	308.15	664.78	28.36	0.6212	1086.6	1086.64	0.00403658
Tetraethylammonium chloride	Levulinic acid	1;1	313.15	664.78	28.36	0.6212	1083.3	1083.13	0.0152677
Tetraethylammonium chloride	Levulinic acid	1;1	318.15	664.78	28.36	0.6212	1079.7	1079.18	0.0484962
Tetraethylammonium chloride	Levulinic acid	1;1	323.15	664.78	28.36	0.6212	1076.1	1074.96	0.105543
Tetraethylammonium chloride	Levulinic acid	1;1	328.15	664.78	28.36	0.6212	1073.5	1070.76	0.25551
Tetraethylammonium chloride	Levulinic acid	1;1	333.15	664.78	28.36	0.6212	1069.2	1066.85	0.219394
Tetraethylammonium chloride	Levulinic acid	1;1	338.15	664.78	28.36	0.6212	1065.7	1063.57	0.200179
Tetraethylammonium chloride	Levulinic acid	1;1	343.15	664.78	28.36	0.6212	1062.3	1061.19	0.104789
Tetraethylammonium bromide	Levulinic acid	1;1	293.15	687.77	28.859	0.6275	1177.4	1175.21	0.186025
Tetraethylammonium bromide	Levulinic acid	1;1	298.15	687.77	28.859	0.6275	1173.6	1173.47	0.0110831
Tetraethylammonium bromide	Levulinic acid	1;1	303.15	687.77	28.859	0.6275	1168.5	1170.99	0.213324
Tetraethylammonium bromide	Levulinic acid	1;1	308.15	687.77	28.859	0.6275	1166	1167.84	0.157533
Tetraethylammonium bromide	Levulinic acid	1;1	313.15	687.77	28.859	0.6275	1162.2	1164.1	0.163736
Tetraethylammonium bromide	Levulinic acid	1;1	318.15	687.77	28.859	0.6275	1158.4	1159.93	0.13191
Tetraethylammonium bromide	Levulinic acid	1;1	323.15	687.77	28.859	0.6275	1154.6	1155.48	0.0759905
Tetraethylammonium bromide	Levulinic acid	1;1	328.15	687.77	28.859	0.6275	1151.2	1150.93	0.023128
Tetraethylammonium bromide	Levulinic acid	1;1	333.15	687.77	28.859	0.6275	1147.4	1146.49	0.0797136
Tetraethylammonium bromide	Levulinic acid	1;1	338.15	687.77	28.859	0.6275	1143.5	1142.31	0.10376
Tetraethylammonium bromide	Levulinic acid	1;1	343.15	687.77	28.859	0.6275	1139.7	1138.58	0.0982023
Tetrahexylammonium bromide	Ethylene glycol	1;2	293.15	710.19	22.824	1.0056	1007.8	1010.48	0.266034
Tetrahexylammonium bromide	Ethylene glycol	1;2	298.15	710.19	22.824	1.0056	1004.5	1005.7	0.119812
Tetrahexylammonium bromide	Ethylene glycol	1;2	303.15	710.19	22.824	1.0056	1001.3	1001.31	0.000935465
Tetrahexylammonium bromide	Ethylene glycol	1;2	308.15	710.19	22.824	1.0056	998.3	997.232	0.106986
Tetrahexylammonium bromide	Ethylene glycol	1;2	313.15	710.19	22.824	1.0056	995.1	993.457	0.165084
Tetrahexylammonium bromide	Ethylene glycol	1;2	318.15	710.19	22.824	1.0056	991.9	990.039	0.187653
Tetrahexylammonium bromide	Ethylene glycol	1;2	323.15	710.19	22.824	1.0056	988.6	987.102	0.151548
Tetrahexylammonium bromide	Ethylene glycol	1;2	328.15	710.19	22.824	1.0056	985.4	984.838	0.0570749
Tetrahexylammonium bromide	Ethylene glycol	1;2	333.15	710.19	22.824	1.0056	982.2	983.485	0.13078
Tetrahexylammonium bromide	Ethylene glycol	1;2	338.15	710.19	22.824	1.0056	978.9	983.302	0.449678
Tetrahexylammonium bromide	Ethylene glycol	1;2	343.15	710.19	22.824	1.0056	975.7	984.538	0.905784
Tetrahexylammonium bromide	Glycerol	1;2	293.15	793.24	19.639	1.3155	1045.8	1048.68	0.275772
Tetrahexylammonium bromide	Glycerol	1;2	298.15	793.24	19.639	1.3155	1042.6	1043.88	0.122472
Tetrahexylammonium bromide	Glycerol	1;2	303.15	793.24	19.639	1.3155	1039.3	1039.35	0.00466867
Tetrahexylammonium bromide	Glycerol	1;2	308.15	793.24	19.639	1.3155	1036	1035.08	0.0886876
Tetrahexylammonium bromide	Glycerol	1;2	313.15	793.24	19.639	1.3155	1032.7	1031.09	0.156231
Tetrahexylammonium bromide	Glycerol	1;2	318.15	793.24	19.639	1.3155	1029.5	1027.42	0.202411
Tetrahexylammonium bromide	Glycerol	1;2	323.15	793.24	19.639	1.3155	1026.3	1024.17	0.207947
Tetrahexylammonium bromide	Glycerol	1;2	328.15	793.24	19.639	1.3155	1023.1	1021.47	0.158963
Tetrahexylammonium bromide	Glycerol	1;2	333.15	793.24	19.639	1.3155	1020	1019.51	0.0480016
Tetrahexylammonium bromide	Glycerol	1;2	338.15	793.24	19.639	1.3155	1016.8	1018.46	0.163624
Tetrahexylammonium bromide	Glycerol	1;2	343.15	793.24	19.639	1.3155	1013.7	1018.52	0.475296
Trimethylglicine	2-Chloro benzoic acid	1;2	338.15	745.01	38.678	0.5852	1290	1275.71	1.10786
Trimethylglicine	2-Chloro benzoic acid	1;2	348.15	745.01	38.678	0.5852	1270	1263.6	0.504229
Trimethylglicine	2-Chloro benzoic acid	1;2	363.15	745.01	38.678	0.5852	1250	1241.75	0.660154
Trimethylglicine	2-Chloro benzoic acid	1;2	373.15	745.01	38.678	0.5852	1240	1227	1.04823
Trimethylglicine	2-Chloro benzoic acid	1;2	338.15	745.01	38.678	0.5852	1270	1275.71	0.449495
Trimethylglicine	2-Chloro benzoic acid	1;2	348.15	745.01	38.678	0.5852	1250	1263.6	1.0877
Trimethylglicine	2-Chloro benzoic acid	1;2	363.15	745.01	38.678	0.5852	1230	1241.75	0.955128
Trimethylglicine	2-Chloro benzoic acid	1;2	373.15	745.01	38.678	0.5852	1220	1227	0.57393
Trimethylglicine	Benzoic acid	1;2	353.15	711.92	40.881	0.5609	1180	1166.72	1.1252
Trimethylglicine	Benzoic acid	1;2	363.15	711.92	40.881	0.5609	1170	1165.19	0.411535
Trimethylglicine	Benzoic acid	1;2	373.15	711.92	40.881	0.5609	1150	1159.19	0.798708
Trimethylglicine	Mandelic acid	1;2	298.15	780.73	35.488	0.8301	1220	1202.53	1.43201
Trimethylglicine	Mandelic acid	1;2	323.15	780.73	35.488	0.8301	1210	1206.54	0.286155
Trimethylglicine	Mandelic acid	1;2	333.15	780.73	35.488	0.8301	1200	1201.64	0.136627
Trimethylglicine	Mandelic acid	1;2	348.15	780.73	35.488	0.8301	1190	1189.94	0.00530423
Trimethylglicine	Mandelic acid	1;2	363.15	780.73	35.488	0.8301	1180	1177.58	0.204839
Trimethylglicine	Phenylacetic acid	1;2	298.15	725.69	37.334	0.5804	1160	1155	0.430924
Trimethylglicine	Phenylacetic acid	1;2	323.15	725.69	37.334	0.5804	1150	1141.9	0.703989
Trimethylglicine	Phenylacetic acid	1;2	333.15	725.69	37.334	0.5804	1130	1132.72	0.240318
Trimethylglicine	Phenylacetic acid	1;2	348.15	725.69	37.334	0.5804	1120	1119.58	0.0378125
Trimethylglicine	Phenylacetic acid	1;2	363.15	725.69	37.334	0.5804	1110	1111.71	0.15404
